# Supplementary material for: Rare genetic variants in PKD1 and SMAD2 are associated with intracranial aneurysms in the general population
Source: Int J Stroke. 2025 Apr 2;20(8):1011–20. doi: 10.1177/17474930251334501 (PMC12446701; doi:10.1177/17474930251334501)
Supplement: sj-xlsx-3-wso-10.1177_17474930251334501 – Supplemental material for Rare genetic variants in PKD1 and SMAD2 are associated with intracranial aneurysms in the general population [file sj-xlsx-3-wso-10.1177_17474930251334501.xlsx]

## Sheet: ST3 - full results
Supplemental Table 3. Main burden analysis of intracranial aneurysms and aneurysmal subarachnoid hemorrhage. Results are shown for the analysis with intracranial aneurysms (IA) as outcome, and aneurysmal subarachnoid hemorrhage (ASAH) as outcome. Case and Control scores are the mean number of (ultra)rare variants for the respective gene and impact group in cases and controls. Odds ratios are show…
Phenotype	Gene	Frequency	Impact	Test	SNPs	Case carriers	Control carriers	Mean Case Score	Mean Control Score	P-value	PPV	Effect size	Lower 95% confidence interval	Upper 95% confidence interval
IA	ADAMTS15	rare	high	acatvfirth	21	0	55	1.53424e-09	0.000142876	0.260252	0	NA	NA	NA
IA	ADAMTS15	rare	high	firth	21	0	55	1.53424e-09	0.000142876	0.589461	0	2.29736	0.0196838	12.5572
IA	ADAMTS15	rare	high	skat_burden_robust	21	0	55	1.53424e-09	0.000142876	0.634918	0	NA	NA	NA
IA	ADAMTS15	rare	high	skat_robust	21	0	55	1.53424e-09	0.000142876	1	0	NA	NA	NA
IA	ADAMTS15	rare	moderate+high	acatvfirth	554	72	14582	0.0440821	0.0378265	0.314713	0.00491333	NA	NA	NA
IA	ADAMTS15	rare	moderate+high	firth	554	72	14582	0.0440821	0.0378265	0.181455	0.00491333	1.17428	0.925027	1.46496
IA	ADAMTS15	rare	moderate+high	skat_burden_robust	554	72	14582	0.0440821	0.0378265	0.194961	0.00491333	NA	NA	NA
IA	ADAMTS15	rare	moderate+high	skat_robust	554	72	14582	0.0440821	0.0378265	0.434972	0.00491333	NA	NA	NA
IA	ADAMTS15	ultrarare	high	acatvfirth	20	0	44	1.53424e-09	0.000114811	0.500515	0	NA	NA	NA
IA	ADAMTS15	ultrarare	high	firth	20	0	44	1.53424e-09	0.000114811	0.500515	0	2.84946	0.0258346	14.6118
IA	ADAMTS15	ultrarare	high	skat_burden_robust	20	0	44	1.53424e-09	0.000114811	0.670915	0	NA	NA	NA
IA	ADAMTS15	ultrarare	high	skat_robust	20	0	44	1.53424e-09	0.000114811	1	0	NA	NA	NA
IA	ADAMTS15	ultrarare	moderate+high	acatvfirth	469	6	1306	0.00362319	0.00338821	0.275748	0.00457317	NA	NA	NA
IA	ADAMTS15	ultrarare	moderate+high	firth	469	6	1306	0.00362319	0.00338821	0.689543	0.00457317	1.1716	0.489224	2.25079
IA	ADAMTS15	ultrarare	moderate+high	skat_burden_robust	469	6	1306	0.00362319	0.00338821	0.868618	0.00457317	NA	NA	NA
IA	ADAMTS15	ultrarare	moderate+high	skat_robust	469	6	1306	0.00362319	0.00338821	0.741859	0.00457317	NA	NA	NA
IA	ANGPTL6	rare	high	acatvfirth	42	6	1199	0.00362319	0.00306688	0.517383	0.00497925	NA	NA	NA
IA	ANGPTL6	rare	high	firth	42	6	1199	0.00362319	0.00306688	0.547412	0.00497925	1.27883	0.529356	2.53194
IA	ANGPTL6	rare	high	skat_burden_robust	42	6	1199	0.00362319	0.00306688	0.687168	0.00497925	NA	NA	NA
IA	ANGPTL6	rare	high	skat_robust	42	6	1199	0.00362319	0.00306688	0.791309	0.00497925	NA	NA	NA
IA	ANGPTL6	rare	moderate+high	acatvfirth	374	31	9693	0.01872	0.0249324	0.151024	0.00318799	NA	NA	NA
IA	ANGPTL6	rare	moderate+high	firth	374	31	9693	0.01872	0.0249324	0.110984	0.00318799	0.761328	0.524657	1.06106
IA	ANGPTL6	rare	moderate+high	skat_burden_robust	374	31	9693	0.01872	0.0249324	0.111074	0.00318799	NA	NA	NA
IA	ANGPTL6	rare	moderate+high	skat_robust	374	31	9693	0.01872	0.0249324	0.143179	0.00318799	NA	NA	NA
IA	ANGPTL6	ultrarare	high	acatvfirth	30	1	95	0.000603866	0.00024239	0.199435	0.0104167	NA	NA	NA
IA	ANGPTL6	ultrarare	high	firth	30	1	95	0.000603866	0.00024239	0.18227	0.0104167	3.79751	0.432083	13.7673
IA	ANGPTL6	ultrarare	high	skat_burden_robust	30	1	95	0.000603866	0.00024239	0.388604	0.0104167	NA	NA	NA
IA	ANGPTL6	ultrarare	high	skat_robust	30	1	95	0.000603866	0.00024239	0.0531036	0.0104167	NA	NA	NA
IA	ANGPTL6	ultrarare	moderate+high	acatvfirth	294	4	817	0.00241549	0.00209726	0.237197	0.00487211	NA	NA	NA
IA	ANGPTL6	ultrarare	moderate+high	firth	294	4	817	0.00241549	0.00209726	0.586326	0.00487211	1.30582	0.440063	2.8927
IA	ANGPTL6	ultrarare	moderate+high	skat_burden_robust	294	4	817	0.00241549	0.00209726	0.778747	0.00487211	NA	NA	NA
IA	ANGPTL6	ultrarare	moderate+high	skat_robust	294	4	817	0.00241549	0.00209726	0.411869	0.00487211	NA	NA	NA
IA	ANK3	rare	high	acatvfirth	55	0	69	9.20609e-09	0.000178599	0.705549	0	NA	NA	NA
IA	ANK3	rare	high	firth	55	0	69	9.20609e-09	0.000178599	0.705549	0	1.77431	0.0145398	10.6079
IA	ANK3	rare	high	skat_burden_robust	55	0	69	9.20609e-09	0.000178599	0.5908	0	NA	NA	NA
IA	ANK3	rare	high	skat_robust	55	0	69	9.20609e-09	0.000178599	1	0	NA	NA	NA
IA	ANK3	rare	moderate+high	acatvfirth	1841	177	46882	0.122585	0.13358	0.553332	0.00376124	NA	NA	NA
IA	ANK3	rare	moderate+high	firth	1841	177	46882	0.122585	0.13358	0.2572	0.00376124	0.927428	0.809824	1.0551
IA	ANK3	rare	moderate+high	skat_burden_robust	1841	177	46882	0.122585	0.13358	0.25193	0.00376124	NA	NA	NA
IA	ANK3	rare	moderate+high	skat_robust	1841	177	46882	0.122585	0.13358	0.683649	0.00376124	NA	NA	NA
IA	ANK3	ultrarare	high	acatvfirth	55	0	69	9.20609e-09	0.000178599	0.705549	0	NA	NA	NA
IA	ANK3	ultrarare	high	firth	55	0	69	9.20609e-09	0.000178599	0.705549	0	1.77431	0.0145398	10.6079
IA	ANK3	ultrarare	high	skat_burden_robust	55	0	69	9.20609e-09	0.000178599	0.5908	0	NA	NA	NA
IA	ANK3	ultrarare	high	skat_robust	55	0	69	9.20609e-09	0.000178599	1	0	NA	NA	NA
IA	ANK3	ultrarare	moderate+high	acatvfirth	1557	19	3706	0.0114736	0.00958828	0.011005	0.00510067	NA	NA	NA
IA	ANK3	ultrarare	moderate+high	firth	1557	19	3706	0.0114736	0.00958828	0.373615	0.00510067	1.22978	0.764013	1.84992
IA	ANK3	ultrarare	moderate+high	skat_burden_robust	1557	19	3706	0.0114736	0.00958828	0.456067	0.00510067	NA	NA	NA
IA	ANK3	ultrarare	moderate+high	skat_robust	1557	19	3706	0.0114736	0.00958828	0.249053	0.00510067	NA	NA	NA
IA	ARHGEF17	rare	high	acatvfirth	39	0	61	0	0.000155634	0.682902	0	NA	NA	NA
IA	ARHGEF17	rare	high	firth	39	0	61	0	0.000155634	0.682902	0	1.89873	0.0150457	13.146
IA	ARHGEF17	rare	high	skat_burden_robust	39	0	61	0	0.000155634	0.610098	0	NA	NA	NA
IA	ARHGEF17	rare	high	skat_robust	39	0	61	0	0.000155634	1	0	NA	NA	NA
IA	ARHGEF17	rare	moderate+high	acatvfirth	1226	174	33876	0.112923	0.0947555	0.0353955	0.00511013	NA	NA	NA
IA	ARHGEF17	rare	moderate+high	firth	1226	174	33876	0.112923	0.0947555	0.0200359	0.00511013	1.18273	1.02747	1.35174
IA	ARHGEF17	rare	moderate+high	skat_burden_robust	1226	174	33876	0.112923	0.0947555	0.0193822	0.00511013	NA	NA	NA
IA	ARHGEF17	rare	moderate+high	skat_robust	1226	174	33876	0.112923	0.0947555	0.0130802	0.00511013	NA	NA	NA
IA	ARHGEF17	ultrarare	high	acatvfirth	39	0	61	0	0.000155634	0.682902	0	NA	NA	NA
IA	ARHGEF17	ultrarare	high	firth	39	0	61	0	0.000155634	0.682902	0	1.89873	0.0150457	13.146
IA	ARHGEF17	ultrarare	high	skat_burden_robust	39	0	61	0	0.000155634	0.610098	0	NA	NA	NA
IA	ARHGEF17	ultrarare	high	skat_robust	39	0	61	0	0.000155634	1	0	NA	NA	NA
IA	ARHGEF17	ultrarare	moderate+high	acatvfirth	999	8	2495	0.00483098	0.00646518	0.0341593	0.00319616	NA	NA	NA
IA	ARHGEF17	ultrarare	moderate+high	firth	999	8	2495	0.00483098	0.00646518	0.522098	0.00319616	0.810575	0.381859	1.47463
IA	ARHGEF17	ultrarare	moderate+high	skat_burden_robust	999	8	2495	0.00483098	0.00646518	0.456632	0.00319616	NA	NA	NA
IA	ARHGEF17	ultrarare	moderate+high	skat_robust	999	8	2495	0.00483098	0.00646518	0.98054	0.00319616	NA	NA	NA
IA	COL3A1	rare	high	acatvfirth	26	1	30	0.000603865	7.65433e-05	0.0337284	0.0322581	NA	NA	NA
IA	COL3A1	rare	high	firth	26	1	30	0.000603865	7.65433e-05	0.0337284	0.0322581	11.4342	1.28158	43.308
IA	COL3A1	rare	high	skat_burden_robust	26	1	30	0.000603865	7.65433e-05	0.0733663	0.0322581	NA	NA	NA
IA	COL3A1	rare	high	skat_robust	26	1	30	0.000603865	7.65433e-05	0.00465356	0.0322581	NA	NA	NA
IA	COL3A1	rare	moderate+high	acatvfirth	605	97	20854	0.0597827	0.0543344	0.0372379	0.00462985	NA	NA	NA
IA	COL3A1	rare	moderate+high	firth	605	97	20854	0.0597827	0.0543344	0.309047	0.00462985	1.11038	0.904627	1.34584
IA	COL3A1	rare	moderate+high	skat_burden_robust	605	97	20854	0.0597827	0.0543344	0.328279	0.00462985	NA	NA	NA
IA	COL3A1	rare	moderate+high	skat_robust	605	97	20854	0.0597827	0.0543344	0.0856295	0.00462985	NA	NA	NA
IA	COL3A1	ultrarare	high	acatvfirth	26	1	30	0.000603865	7.65433e-05	0.0337284	0.0322581	NA	NA	NA
IA	COL3A1	ultrarare	high	firth	26	1	30	0.000603865	7.65433e-05	0.0337284	0.0322581	11.4342	1.28158	43.308
IA	COL3A1	ultrarare	high	skat_burden_robust	26	1	30	0.000603865	7.65433e-05	0.0733663	0.0322581	NA	NA	NA
IA	COL3A1	ultrarare	high	skat_robust	26	1	30	0.000603865	7.65433e-05	0.00465356	0.0322581	NA	NA	NA
IA	COL3A1	ultrarare	moderate+high	acatvfirth	530	6	1154	0.00362326	0.00296219	0.247095	0.00517241	NA	NA	NA
IA	COL3A1	ultrarare	moderate+high	firth	530	6	1154	0.00362326	0.00296219	0.466878	0.00517241	1.34849	0.559457	2.66011
IA	COL3A1	ultrarare	moderate+high	skat_burden_robust	530	6	1154	0.00362326	0.00296219	0.614359	0.00517241	NA	NA	NA
IA	COL3A1	ultrarare	moderate+high	skat_robust	530	6	1154	0.00362326	0.00296219	0.195232	0.00517241	NA	NA	NA
IA	FBN1	rare	high	acatvfirth	17	1	55	0.000603877	0.000140342	0.288775	0.0178571	NA	NA	NA
IA	FBN1	rare	high	firth	17	1	55	0.000603877	0.000140342	0.0853411	0.0178571	6.2828	0.711114	23.1265
IA	FBN1	rare	high	skat_burden_robust	17	1	55	0.000603877	0.000140342	0.190802	0.0178571	NA	NA	NA
IA	FBN1	rare	high	skat_robust	17	1	55	0.000603877	0.000140342	0.021724	0.0178571	NA	NA	NA
IA	FBN1	rare	moderate+high	acatvfirth	1052	57	14498	0.0344205	0.0380232	0.843242	0.00391618	NA	NA	NA
IA	FBN1	rare	moderate+high	firth	1052	57	14498	0.0344205	0.0380232	0.485589	0.00391618	0.913893	0.698512	1.16904
IA	FBN1	rare	moderate+high	skat_burden_robust	1052	57	14498	0.0344205	0.0380232	0.460078	0.00391618	NA	NA	NA
IA	FBN1	rare	moderate+high	skat_robust	1052	57	14498	0.0344205	0.0380232	0.663044	0.00391618	NA	NA	NA
IA	FBN1	ultrarare	high	acatvfirth	16	1	24	0.000603877	6.12501e-05	0.0246352	0.04	NA	NA	NA
IA	FBN1	ultrarare	high	firth	16	1	24	0.000603877	6.12501e-05	0.0246352	0.04	14.0023	1.56054	53.9216
IA	FBN1	ultrarare	high	skat_burden_robust	16	1	24	0.000603877	6.12501e-05	0.0503847	0.04	NA	NA	NA
IA	FBN1	ultrarare	high	skat_robust	16	1	24	0.000603877	6.12501e-05	0.00346757	0.04	NA	NA	NA
IA	FBN1	ultrarare	moderate+high	acatvfirth	893	12	2228	0.00724651	0.00570239	0.220696	0.00535714	NA	NA	NA
IA	FBN1	ultrarare	moderate+high	firth	893	12	2228	0.00724651	0.00570239	0.350731	0.00535714	1.3189	0.715169	2.1953
IA	FBN1	ultrarare	moderate+high	skat_burden_robust	893	12	2228	0.00724651	0.00570239	0.444326	0.00535714	NA	NA	NA
IA	FBN1	ultrarare	moderate+high	skat_robust	893	12	2228	0.00724651	0.00570239	0.110739	0.00535714	NA	NA	NA
IA	FMNL2	rare	high	acatvfirth	32	1	84	0.000603869	0.000216872	0.0340353	0.0117647	NA	NA	NA
IA	FMNL2	rare	high	firth	32	1	84	0.000603869	0.000216872	0.156958	0.0117647	4.06889	0.480106	13.7035
IA	FMNL2	rare	high	skat_burden_robust	32	1	84	0.000603869	0.000216872	0.327613	0.0117647	NA	NA	NA
IA	FMNL2	rare	high	skat_robust	32	1	84	0.000603869	0.000216872	0.0960278	0.0117647	NA	NA	NA
IA	FMNL2	rare	moderate+high	acatvfirth	453	94	22061	0.0579717	0.0582288	0.94532	0.00424283	NA	NA	NA
IA	FMNL2	rare	moderate+high	firth	453	94	22061	0.0579717	0.0582288	0.988542	0.00424283	1.00146	0.815101	1.21407
IA	FMNL2	rare	moderate+high	skat_burden_robust	453	94	22061	0.0579717	0.0582288	0.975106	0.00424283	NA	NA	NA
IA	FMNL2	rare	moderate+high	skat_robust	453	94	22061	0.0579717	0.0582288	0.894611	0.00424283	NA	NA	NA
IA	FMNL2	ultrarare	high	acatvfirth	31	0	56	4.60487e-09	0.000145434	0.605424	0	NA	NA	NA
IA	FMNL2	ultrarare	high	firth	31	0	56	4.60487e-09	0.000145434	0.605424	0	2.24879	0.0185736	13.1666
IA	FMNL2	ultrarare	high	skat_burden_robust	31	0	56	4.60487e-09	0.000145434	0.632546	0	NA	NA	NA
IA	FMNL2	ultrarare	high	skat_robust	31	0	56	4.60487e-09	0.000145434	1	0	NA	NA	NA
IA	FMNL2	ultrarare	moderate+high	acatvfirth	384	2	848	0.00120793	0.00217908	0.258826	0.00235294	NA	NA	NA
IA	FMNL2	ultrarare	moderate+high	firth	384	2	848	0.00120793	0.00217908	0.549918	0.00235294	0.701722	0.148218	1.95028
IA	FMNL2	ultrarare	moderate+high	skat_burden_robust	384	2	848	0.00120793	0.00217908	0.418779	0.00235294	NA	NA	NA
IA	FMNL2	ultrarare	moderate+high	skat_robust	384	2	848	0.00120793	0.00217908	1	0.00235294	NA	NA	NA
IA	LOXL2	rare	high	acatvfirth	44	2	440	0.00120776	0.00112263	0.578805	0.00452489	NA	NA	NA
IA	LOXL2	rare	high	firth	44	2	440	0.00120776	0.00112263	0.649776	0.00452489	1.35335	0.284213	3.81043
IA	LOXL2	rare	high	skat_burden_robust	44	2	440	0.00120776	0.00112263	0.911462	0.00452489	NA	NA	NA
IA	LOXL2	rare	high	skat_robust	44	2	440	0.00120776	0.00112263	0.635947	0.00452489	NA	NA	NA
IA	LOXL2	rare	moderate+high	acatvfirth	472	30	6622	0.0181161	0.0170587	0.210638	0.00450992	NA	NA	NA
IA	LOXL2	rare	moderate+high	firth	472	30	6622	0.0181161	0.0170587	0.662767	0.00450992	1.08347	0.742571	1.51597
IA	LOXL2	rare	moderate+high	skat_burden_robust	472	30	6622	0.0181161	0.0170587	0.733412	0.00450992	NA	NA	NA
IA	LOXL2	rare	moderate+high	skat_robust	472	30	6622	0.0181161	0.0170587	0.736563	0.00450992	NA	NA	NA
IA	LOXL2	ultrarare	high	acatvfirth	40	0	98	3.22787e-08	0.000250067	0.900788	0	NA	NA	NA
IA	LOXL2	ultrarare	high	firth	40	0	98	3.22787e-08	0.000250067	0.900788	0	1.19974	0.00952172	8.23075
IA	LOXL2	ultrarare	high	skat_burden_robust	40	0	98	3.22787e-08	0.000250067	0.520243	0	NA	NA	NA
IA	LOXL2	ultrarare	high	skat_robust	40	0	98	3.22787e-08	0.000250067	1	0	NA	NA	NA
IA	LOXL2	ultrarare	moderate+high	acatvfirth	377	4	1035	0.00241557	0.00264586	0.25988	0.00384986	NA	NA	NA
IA	LOXL2	ultrarare	moderate+high	firth	377	4	1035	0.00241557	0.00264586	0.956705	0.00384986	1.02608	0.344306	2.29041
IA	LOXL2	ultrarare	moderate+high	skat_burden_robust	377	4	1035	0.00241557	0.00264586	0.862031	0.00384986	NA	NA	NA
IA	LOXL2	ultrarare	moderate+high	skat_robust	377	4	1035	0.00241557	0.00264586	0.950564	0.00384986	NA	NA	NA
IA	NFX1	rare	high	acatvfirth	38	1	84	0.000603868	0.000214317	0.151699	0.0117647	NA	NA	NA
IA	NFX1	rare	high	firth	38	1	84	0.000603868	0.000214317	0.151699	0.0117647	4.29736	0.488511	15.621
IA	NFX1	rare	high	skat_burden_robust	38	1	84	0.000603868	0.000214317	0.343329	0.0117647	NA	NA	NA
IA	NFX1	rare	high	skat_robust	38	1	84	0.000603868	0.000214317	0.0369458	0.0117647	NA	NA	NA
IA	NFX1	rare	moderate+high	acatvfirth	526	36	9835	0.0217392	0.0253351	0.666785	0.00364705	NA	NA	NA
IA	NFX1	rare	moderate+high	firth	526	36	9835	0.0217392	0.0253351	0.403284	0.00364705	0.872914	0.618617	1.18958
IA	NFX1	rare	moderate+high	skat_burden_robust	526	36	9835	0.0217392	0.0253351	0.375445	0.00364705	NA	NA	NA
IA	NFX1	rare	moderate+high	skat_robust	526	36	9835	0.0217392	0.0253351	0.453461	0.00364705	NA	NA	NA
IA	NFX1	ultrarare	high	acatvfirth	38	1	84	0.000603868	0.000214317	0.151699	0.0117647	NA	NA	NA
IA	NFX1	ultrarare	high	firth	38	1	84	0.000603868	0.000214317	0.151699	0.0117647	4.29736	0.488511	15.621
IA	NFX1	ultrarare	high	skat_burden_robust	38	1	84	0.000603868	0.000214317	0.343329	0.0117647	NA	NA	NA
IA	NFX1	ultrarare	high	skat_robust	38	1	84	0.000603868	0.000214317	0.0369458	0.0117647	NA	NA	NA
IA	NFX1	ultrarare	moderate+high	acatvfirth	450	2	1123	0.0012078	0.00289072	0.226731	0.00177778	NA	NA	NA
IA	NFX1	ultrarare	moderate+high	firth	450	2	1123	0.0012078	0.00289072	0.271958	0.00177778	0.538042	0.113645	1.49546
IA	NFX1	ultrarare	moderate+high	skat_burden_robust	450	2	1123	0.0012078	0.00289072	0.229446	0.00177778	NA	NA	NA
IA	NFX1	ultrarare	moderate+high	skat_robust	450	2	1123	0.0012078	0.00289072	1	0.00177778	NA	NA	NA
IA	PCNT	rare	high	acatvfirth	161	3	767	0.00181192	0.00205926	0.333417	0.0038961	NA	NA	NA
IA	PCNT	rare	high	firth	161	3	767	0.00181192	0.00205926	0.905976	0.0038961	1.06224	0.306957	2.32537
IA	PCNT	rare	high	skat_burden_robust	161	3	767	0.00181192	0.00205926	0.828269	0.0038961	NA	NA	NA
IA	PCNT	rare	high	skat_robust	161	3	767	0.00181192	0.00205926	0.547409	0.0038961	NA	NA	NA
IA	PCNT	rare	moderate+high	acatvfirth	2132	297	69562	0.193847	0.195885	0.475529	0.00425142	NA	NA	NA
IA	PCNT	rare	moderate+high	firth	2132	297	69562	0.193847	0.195885	0.840312	0.00425142	0.98891	0.885117	1.10009
IA	PCNT	rare	moderate+high	skat_burden_robust	2132	297	69562	0.193847	0.195885	0.818353	0.00425142	NA	NA	NA
IA	PCNT	rare	moderate+high	skat_robust	2132	297	69562	0.193847	0.195885	0.664336	0.00425142	NA	NA	NA
IA	PCNT	ultrarare	high	acatvfirth	145	2	299	0.00120791	0.000768184	0.229227	0.00664452	NA	NA	NA
IA	PCNT	ultrarare	high	firth	145	2	299	0.00120791	0.000768184	0.335753	0.00664452	1.96271	0.414205	5.23037
IA	PCNT	ultrarare	high	skat_burden_robust	145	2	299	0.00120791	0.000768184	0.563981	0.00664452	NA	NA	NA
IA	PCNT	ultrarare	high	skat_robust	145	2	299	0.00120791	0.000768184	0.101544	0.00664452	NA	NA	NA
IA	PCNT	ultrarare	moderate+high	acatvfirth	1685	15	4269	0.0090584	0.0111015	0.0708566	0.0035014	NA	NA	NA
IA	PCNT	ultrarare	moderate+high	firth	1685	15	4269	0.0090584	0.0111015	0.510505	0.0035014	0.851358	0.49668	1.34049
IA	PCNT	ultrarare	moderate+high	skat_burden_robust	1685	15	4269	0.0090584	0.0111015	0.465917	0.0035014	NA	NA	NA
IA	PCNT	ultrarare	moderate+high	skat_robust	1685	15	4269	0.0090584	0.0111015	1	0.0035014	NA	NA	NA
IA	PKD1	rare	high	acatvfirth	60	1	150	0.000604097	0.000382907	0.333242	0.00662252	NA	NA	NA
IA	PKD1	rare	high	skat_burden_robust	60	1	150	0.000604097	0.000382907	0.667175	0.00662252	NA	NA	NA
IA	PKD1	rare	high	skat_robust	60	1	150	0.000604097	0.000382907	0.13711	0.00662252	NA	NA	NA
IA	PKD1	rare	moderate+high	acatvfirth	3672	490	109600	0.352693	0.338034	0.203726	0.0044509	NA	NA	NA
IA	PKD1	rare	moderate+high	skat_burden_robust	3672	490	109600	0.352693	0.338034	0.323053	0.0044509	NA	NA	NA
IA	PKD1	rare	moderate+high	skat_robust	3672	490	109600	0.352693	0.338034	0.168729	0.0044509	NA	NA	NA
IA	PKD1	ultrarare	high	acatvfirth	56	1	74	0.000603953	0.000188894	0.130051	0.0133333	NA	NA	NA
IA	PKD1	ultrarare	high	skat_burden_robust	56	1	74	0.000603953	0.000188894	0.284376	0.0133333	NA	NA	NA
IA	PKD1	ultrarare	high	skat_robust	56	1	74	0.000603953	0.000188894	0.00902883	0.0133333	NA	NA	NA
IA	PKD1	ultrarare	moderate+high	acatvfirth	2788	46	7427	0.027781	0.0195188	0.00189844	0.00615549	NA	NA	NA
IA	PKD1	ultrarare	moderate+high	skat_burden_robust	2788	46	7427	0.027781	0.0195188	0.027011	0.00615549	NA	NA	NA
IA	PKD1	ultrarare	moderate+high	skat_robust	2788	46	7427	0.027781	0.0195188	4.28203e-07	0.00615549	NA	NA	NA
IA	PKD1	rare	high	firth	60	1	150	0.000604097	0.000382907	0.358317	0.00662252	2.36302	0.26959	8.50171
IA	PKD1	rare	moderate+high	firth	3672	490	109600	0.352693	0.338034	0.311063	0.0044509	1.04143	0.962185	1.12442
IA	PKD1	ultrarare	high	firth	56	1	74	0.000603953	0.000188894	0.130051	0.0133333	4.76269	0.540795	17.369
IA	PKD1	ultrarare	moderate+high	firth	2788	46	7427	0.027781	0.0195188	0.0207096	0.00615549	1.42157	1.05824	1.85489
IA	PKD2	rare	high	firth	18	1	38	0.000603885	9.69766e-05	0.0540426	0.025641	8.45433	0.951942	31.5951
IA	PKD2	ultrarare	high	firth	18	1	38	0.000603885	9.69766e-05	0.0540426	0.025641	8.45433	0.951942	31.5951
IA	PKD2	rare	high	skat_robust	18	1	38	0.000603885	9.69766e-05	0.00710413	0.025641	NA	NA	NA
IA	PKD2	ultrarare	high	skat_robust	18	1	38	0.000603885	9.69766e-05	0.00710413	0.025641	NA	NA	NA
IA	PKD2	rare	high	acatvfirth	18	1	38	0.000603885	9.69766e-05	0.0540426	0.025641	NA	NA	NA
IA	PKD2	ultrarare	high	acatvfirth	18	1	38	0.000603885	9.69766e-05	0.0540426	0.025641	NA	NA	NA
IA	PKD2	rare	high	skat_burden_robust	18	1	38	0.000603885	9.69766e-05	0.122601	0.025641	NA	NA	NA
IA	PKD2	ultrarare	high	skat_burden_robust	18	1	38	0.000603885	9.69766e-05	0.122601	0.025641	NA	NA	NA
IA	PKD2	rare	moderate+high	skat_burden_robust	502	56	16805	0.0362379	0.0439617	0.153782	0.00332127	NA	NA	NA
IA	PKD2	rare	moderate+high	firth	502	56	16805	0.0362379	0.0439617	0.156117	0.00332127	0.837846	0.644102	1.067
IA	PKD2	ultrarare	moderate+high	acatvfirth	409	2	1083	0.00120805	0.00277888	0.225859	0.00184332	NA	NA	NA
IA	PKD2	ultrarare	moderate+high	skat_burden_robust	409	2	1083	0.00120805	0.00277888	0.240468	0.00184332	NA	NA	NA
IA	PKD2	rare	moderate+high	acatvfirth	502	56	16805	0.0362379	0.0439617	0.282702	0.00332127	NA	NA	NA
IA	PKD2	ultrarare	moderate+high	firth	409	2	1083	0.00120805	0.00277888	0.289653	0.00184332	0.548002	0.115539	1.52895
IA	PKD2	rare	moderate+high	skat_robust	502	56	16805	0.0362379	0.0439617	0.400862	0.00332127	NA	NA	NA
IA	PKD2	ultrarare	moderate+high	skat_robust	409	2	1083	0.00120805	0.00277888	1	0.00184332	NA	NA	NA
IA	PMEPA1	ultrarare	moderate+high	skat_robust	129	2	328	0.00120782	0.000839449	0.0957397	0.00606061	NA	NA	NA
IA	PMEPA1	rare	high	acatvfirth	10	0	17	6.13682e-09	4.59272e-05	0.238761	0	NA	NA	NA
IA	PMEPA1	ultrarare	high	acatvfirth	10	0	17	6.13682e-09	4.59272e-05	0.238761	0	NA	NA	NA
IA	PMEPA1	ultrarare	moderate+high	acatvfirth	129	2	328	0.00120782	0.000839449	0.253358	0.00606061	NA	NA	NA
IA	PMEPA1	rare	high	firth	10	0	17	6.13682e-09	4.59272e-05	0.238761	0	5.25911	0.0994982	23.0154
IA	PMEPA1	rare	moderate+high	firth	152	19	4359	0.0114735	0.0111955	0.796673	0.00433988	1.0608	0.656448	1.60521
IA	PMEPA1	ultrarare	high	firth	10	0	17	6.13682e-09	4.59272e-05	0.238761	0	5.25911	0.0994982	23.0154
IA	PMEPA1	ultrarare	moderate+high	firth	129	2	328	0.00120782	0.000839449	0.40026	0.00606061	1.78991	0.378009	4.98017
IA	PMEPA1	ultrarare	moderate+high	skat_burden_robust	129	2	328	0.00120782	0.000839449	0.633215	0.00606061	NA	NA	NA
IA	PMEPA1	rare	moderate+high	acatvfirth	152	19	4359	0.0114735	0.0111955	0.732511	0.00433988	NA	NA	NA
IA	PMEPA1	rare	high	skat_burden_robust	10	0	17	6.13682e-09	4.59272e-05	0.798195	0	NA	NA	NA
IA	PMEPA1	ultrarare	high	skat_burden_robust	10	0	17	6.13682e-09	4.59272e-05	0.798195	0	NA	NA	NA
IA	PMEPA1	rare	moderate+high	skat_burden_robust	152	19	4359	0.0114735	0.0111955	0.887176	0.00433988	NA	NA	NA
IA	PMEPA1	rare	moderate+high	skat_robust	152	19	4359	0.0114735	0.0111955	0.922749	0.00433988	NA	NA	NA
IA	PMEPA1	rare	high	skat_robust	10	0	17	6.13682e-09	4.59272e-05	1	0	NA	NA	NA
IA	PMEPA1	ultrarare	high	skat_robust	10	0	17	6.13682e-09	4.59272e-05	1	0	NA	NA	NA
IA	PPIL4	rare	high	acatvfirth	45	3	340	0.00181172	0.000872766	0.0849943	0.00874636	NA	NA	NA
IA	PPIL4	rare	high	firth	45	3	340	0.00181172	0.000872766	0.153805	0.00874636	2.38287	0.674846	5.76172
IA	PPIL4	rare	high	skat_burden_robust	45	3	340	0.00181172	0.000872766	0.216877	0.00874636	NA	NA	NA
IA	PPIL4	rare	high	skat_robust	45	3	340	0.00181172	0.000872766	0.120747	0.00874636	NA	NA	NA
IA	PPIL4	rare	moderate+high	acatvfirth	232	12	2736	0.00724748	0.00699992	0.280229	0.00436681	NA	NA	NA
IA	PPIL4	rare	moderate+high	firth	232	12	2736	0.00724748	0.00699992	0.839869	0.00436681	1.05961	0.574421	1.76432
IA	PPIL4	rare	moderate+high	skat_burden_robust	232	12	2736	0.00724748	0.00699992	0.951381	0.00436681	NA	NA	NA
IA	PPIL4	rare	moderate+high	skat_robust	232	12	2736	0.00724748	0.00699992	0.252244	0.00436681	NA	NA	NA
IA	PPIL4	ultrarare	high	acatvfirth	37	0	102	1.25214e-07	0.000265507	0.885309	0	NA	NA	NA
IA	PPIL4	ultrarare	high	firth	37	0	102	1.25214e-07	0.000265507	0.885309	0	1.22859	0.0100519	7.32629
IA	PPIL4	ultrarare	high	skat_burden_robust	37	0	102	1.25214e-07	0.000265507	0.51688	0	NA	NA	NA
IA	PPIL4	ultrarare	high	skat_robust	37	0	102	1.25214e-07	0.000265507	1	0	NA	NA	NA
IA	PPIL4	ultrarare	moderate+high	acatvfirth	190	3	449	0.0018119	0.001151	0.233615	0.00663717	NA	NA	NA
IA	PPIL4	ultrarare	moderate+high	firth	190	3	449	0.0018119	0.001151	0.308572	0.00663717	1.81678	0.512796	4.41768
IA	PPIL4	ultrarare	moderate+high	skat_burden_robust	190	3	449	0.0018119	0.001151	0.474065	0.00663717	NA	NA	NA
IA	PPIL4	ultrarare	moderate+high	skat_robust	190	3	449	0.0018119	0.001151	0.044143	0.00663717	NA	NA	NA
IA	RNF213	rare	high	acatvfirth	176	6	690	0.00362352	0.00177612	0.0194848	0.00862069	NA	NA	NA
IA	RNF213	rare	high	firth	176	6	690	0.00362352	0.00177612	0.0748723	0.00862069	2.17756	0.913828	4.18769
IA	RNF213	rare	high	skat_burden_robust	176	6	690	0.00362352	0.00177612	0.106314	0.00862069	NA	NA	NA
IA	RNF213	rare	high	skat_robust	176	6	690	0.00362352	0.00177612	0.00391179	0.00862069	NA	NA	NA
IA	RNF213	rare	moderate+high	acatvfirth	2799	324	73033	0.216793	0.20753	0.153	0.00441676	NA	NA	NA
IA	RNF213	rare	moderate+high	firth	2799	324	73033	0.216793	0.20753	0.415842	0.00441676	1.04402	0.940101	1.15529
IA	RNF213	rare	moderate+high	skat_burden_robust	2799	324	73033	0.216793	0.20753	0.431314	0.00441676	NA	NA	NA
IA	RNF213	rare	moderate+high	skat_robust	2799	324	73033	0.216793	0.20753	0.123958	0.00441676	NA	NA	NA
IA	RNF213	ultrarare	high	acatvfirth	163	1	356	0.000604067	0.000921268	0.500281	0.00280112	NA	NA	NA
IA	RNF213	ultrarare	high	firth	163	1	356	0.000604067	0.000921268	0.972728	0.00280112	1.02816	0.118505	3.46791
IA	RNF213	ultrarare	high	skat_burden_robust	163	1	356	0.000604067	0.000921268	0.698628	0.00280112	NA	NA	NA
IA	RNF213	ultrarare	high	skat_robust	163	1	356	0.000604067	0.000921268	0.997939	0.00280112	NA	NA	NA
IA	RNF213	ultrarare	moderate+high	acatvfirth	2257	19	5807	0.0114738	0.0151402	0.223128	0.00326124	NA	NA	NA
IA	RNF213	ultrarare	moderate+high	firth	2257	19	5807	0.0114738	0.0151402	0.272991	0.00326124	0.79	0.490826	1.18802
IA	RNF213	ultrarare	moderate+high	skat_burden_robust	2257	19	5807	0.0114738	0.0151402	0.267505	0.00326124	NA	NA	NA
IA	RNF213	ultrarare	moderate+high	skat_robust	2257	19	5807	0.0114738	0.0151402	1	0.00326124	NA	NA	NA
IA	SMAD2	ultrarare	moderate+high	skat_robust	122	4	221	0.00241551	0.000563894	7.10276e-05	0.0177778	NA	NA	NA
IA	SMAD2	rare	high	skat_robust	9	1	11	0.000603868	2.807e-05	0.00401228	0.0833333	NA	NA	NA
IA	SMAD2	ultrarare	high	skat_robust	9	1	11	0.000603868	2.807e-05	0.00401228	0.0833333	NA	NA	NA
IA	SMAD2	rare	high	acatvfirth	9	1	11	0.000603868	2.807e-05	0.00740244	0.0833333	NA	NA	NA
IA	SMAD2	ultrarare	high	acatvfirth	9	1	11	0.000603868	2.807e-05	0.00740244	0.0833333	NA	NA	NA
IA	SMAD2	ultrarare	moderate+high	acatvfirth	122	4	221	0.00241551	0.000563894	0.0079189	0.0177778	NA	NA	NA
IA	SMAD2	ultrarare	moderate+high	skat_burden_robust	122	4	221	0.00241551	0.000563894	0.00905039	0.0177778	NA	NA	NA
IA	SMAD2	rare	high	skat_burden_robust	9	1	11	0.000603868	2.807e-05	0.0170006	0.0833333	NA	NA	NA
IA	SMAD2	ultrarare	high	skat_burden_robust	9	1	11	0.000603868	2.807e-05	0.0170006	0.0833333	NA	NA	NA
IA	SMAD2	rare	moderate+high	skat_burden_robust	127	5	558	0.00301937	0.00142373	0.109901	0.00888099	NA	NA	NA
IA	SMAD2	rare	moderate+high	skat_robust	127	5	558	0.00301937	0.00142373	0.11644	0.00888099	NA	NA	NA
IA	SMAD2	rare	moderate+high	acatvfirth	127	5	558	0.00301937	0.00142373	0.59388	0.00888099	NA	NA	NA
IA	SMAD2	rare	high	firth	9	1	11	0.000603868	2.807e-05	0.00740244	0.0833333	30.5655	3.30494	128.838
IA	SMAD2	rare	moderate+high	firth	127	5	558	0.00301937	0.00142373	0.0783727	0.00888099	2.36638	0.893031	4.96609
IA	SMAD2	ultrarare	high	firth	9	1	11	0.000603868	2.807e-05	0.00740244	0.0833333	30.5655	3.30494	128.838
IA	SMAD2	ultrarare	moderate+high	firth	122	4	221	0.00241551	0.000563894	0.0079189	0.0177778	4.88601	1.62829	11.046
IA	SMAD3	ultrarare	moderate+high	skat_robust	125	3	257	0.0018116	0.000660809	0.00462683	0.0115385	NA	NA	NA
IA	SMAD3	rare	moderate+high	skat_robust	136	3	449	0.0018116	0.00115067	0.0931455	0.00663717	NA	NA	NA
IA	SMAD3	ultrarare	moderate+high	skat_burden_robust	125	3	257	0.0018116	0.000660809	0.115729	0.0115385	NA	NA	NA
IA	SMAD3	rare	high	acatvfirth	5	0	6	0	1.53083e-05	0.162409	0	NA	NA	NA
IA	SMAD3	ultrarare	high	acatvfirth	5	0	6	0	1.53083e-05	0.162409	0	NA	NA	NA
IA	SMAD3	ultrarare	moderate+high	acatvfirth	125	3	257	0.0018116	0.000660809	0.168692	0.0115385	NA	NA	NA
IA	SMAD3	rare	moderate+high	acatvfirth	136	3	449	0.0018116	0.00115067	0.311589	0.00663717	NA	NA	NA
IA	SMAD3	rare	moderate+high	skat_burden_robust	136	3	449	0.0018116	0.00115067	0.46101	0.00663717	NA	NA	NA
IA	SMAD3	rare	high	firth	5	0	6	0	1.53083e-05	0.162409	0	18.809	0.143854	160.916
IA	SMAD3	rare	moderate+high	firth	136	3	449	0.0018116	0.00115067	0.297207	0.00663717	1.84658	0.520707	4.49802
IA	SMAD3	ultrarare	high	firth	5	0	6	0	1.53083e-05	0.162409	0	18.809	0.143854	160.916
IA	SMAD3	ultrarare	moderate+high	firth	125	3	257	0.0018116	0.000660809	0.0692916	0.0115385	3.1536	0.896023	7.59034
IA	SMAD3	rare	high	skat_burden_robust	5	0	6	0	1.53083e-05	0.877716	0	NA	NA	NA
IA	SMAD3	ultrarare	high	skat_burden_robust	5	0	6	0	1.53083e-05	0.877716	0	NA	NA	NA
IA	SMAD3	rare	high	skat_robust	5	0	6	0	1.53083e-05	0.999993	0	NA	NA	NA
IA	SMAD3	ultrarare	high	skat_robust	5	0	6	0	1.53083e-05	0.999993	0	NA	NA	NA
IA	TBC1D2	rare	high	acatvfirth	52	0	280	0	0.000885325	0.680662	0	NA	NA	NA
IA	TBC1D2	rare	high	firth	52	0	280	0	0.000885325	0.547818	0	0.566845	0.00632423	2.25454
IA	TBC1D2	rare	high	skat_burden_robust	52	0	280	0	0.000885325	0.295648	0	NA	NA	NA
IA	TBC1D2	rare	high	skat_robust	52	0	280	0	0.000885325	0.999965	0	NA	NA	NA
IA	TBC1D2	rare	moderate+high	acatvfirth	518	76	17113	0.0471014	0.0452764	0.357697	0.00442143	NA	NA	NA
IA	TBC1D2	rare	moderate+high	firth	518	76	17113	0.0471014	0.0452764	0.679764	0.00442143	1.04626	0.83708	1.28022
IA	TBC1D2	rare	moderate+high	skat_burden_robust	518	76	17113	0.0471014	0.0452764	0.736598	0.00442143	NA	NA	NA
IA	TBC1D2	rare	moderate+high	skat_robust	518	76	17113	0.0471014	0.0452764	0.637511	0.00442143	NA	NA	NA
IA	TBC1D2	ultrarare	high	acatvfirth	46	0	113	0	0.000290855	0.960769	0	NA	NA	NA
IA	TBC1D2	ultrarare	high	firth	46	0	113	0	0.000290855	0.960769	0	1.072	0.00863677	6.79401
IA	TBC1D2	ultrarare	high	skat_burden_robust	46	0	113	0	0.000290855	0.491328	0	NA	NA	NA
IA	TBC1D2	ultrarare	high	skat_robust	46	0	113	0	0.000290855	1	0	NA	NA	NA
IA	TBC1D2	ultrarare	moderate+high	acatvfirth	390	2	1057	0.00120773	0.00275802	0.230564	0.00188857	NA	NA	NA
IA	TBC1D2	ultrarare	moderate+high	firth	390	2	1057	0.00120773	0.00275802	0.300713	0.00188857	0.558926	0.118583	1.53159
IA	TBC1D2	ultrarare	moderate+high	skat_burden_robust	390	2	1057	0.00120773	0.00275802	0.247722	0.00188857	NA	NA	NA
IA	TBC1D2	ultrarare	moderate+high	skat_robust	390	2	1057	0.00120773	0.00275802	1	0.00188857	NA	NA	NA
IA	TGFB2	rare	moderate+high	skat_burden_robust	169	53	9673	0.0320048	0.0249753	0.0776211	0.00544931	NA	NA	NA
IA	TGFB2	rare	moderate+high	skat_robust	169	53	9673	0.0320048	0.0249753	0.091308	0.00544931	NA	NA	NA
IA	TGFB2	rare	moderate+high	acatvfirth	169	53	9673	0.0320048	0.0249753	0.100397	0.00544931	NA	NA	NA
IA	TGFB2	rare	high	acatvfirth	6	0	7	1.53509e-09	1.78611e-05	0.184342	0	NA	NA	NA
IA	TGFB2	ultrarare	high	acatvfirth	6	0	7	1.53509e-09	1.78611e-05	0.184342	0	NA	NA	NA
IA	TGFB2	ultrarare	moderate+high	skat_burden_robust	148	0	334	4.60378e-09	0.000875126	0.240356	0	NA	NA	NA
IA	TGFB2	ultrarare	moderate+high	acatvfirth	148	0	334	4.60378e-09	0.000875126	0.242571	0	NA	NA	NA
IA	TGFB2	rare	high	firth	6	0	7	1.53509e-09	1.78611e-05	0.184342	0	15.2806	0.117557	126.214
IA	TGFB2	rare	high	skat_burden_robust	6	0	7	1.53509e-09	1.78611e-05	0.863363	0	NA	NA	NA
IA	TGFB2	ultrarare	high	skat_burden_robust	6	0	7	1.53509e-09	1.78611e-05	0.863363	0	NA	NA	NA
IA	TGFB2	rare	moderate+high	firth	169	53	9673	0.0320048	0.0249753	0.0778422	0.00544931	1.28653	0.971036	1.6645
IA	TGFB2	ultrarare	high	firth	6	0	7	1.53509e-09	1.78611e-05	0.184342	0	15.2806	0.117557	126.214
IA	TGFB2	ultrarare	moderate+high	firth	148	0	334	4.60378e-09	0.000875126	0.389412	0	0.368871	0.00296253	2.37213
IA	TGFB2	rare	high	skat_robust	6	0	7	1.53509e-09	1.78611e-05	0.999999	0	NA	NA	NA
IA	TGFB2	ultrarare	high	skat_robust	6	0	7	1.53509e-09	1.78611e-05	0.999999	0	NA	NA	NA
IA	TGFB2	ultrarare	moderate+high	skat_robust	148	0	334	4.60378e-09	0.000875126	1	0	NA	NA	NA
IA	TGFB3	rare	high	acatvfirth	11	0	14	0	3.57192e-05	0.269779	0	NA	NA	NA
IA	TGFB3	ultrarare	high	acatvfirth	11	0	14	0	3.57192e-05	0.269779	0	NA	NA	NA
IA	TGFB3	rare	moderate+high	skat_burden_robust	170	3	1014	0.00181159	0.00262025	0.539335	0.00294985	NA	NA	NA
IA	TGFB3	rare	moderate+high	acatvfirth	170	3	1014	0.00181159	0.00262025	0.66735	0.00294985	NA	NA	NA
IA	TGFB3	ultrarare	moderate+high	skat_burden_robust	148	1	368	0.000603865	0.000944004	0.674202	0.00271003	NA	NA	NA
IA	TGFB3	rare	high	skat_burden_robust	11	0	14	0	3.57192e-05	0.810587	0	NA	NA	NA
IA	TGFB3	ultrarare	high	skat_burden_robust	11	0	14	0	3.57192e-05	0.810587	0	NA	NA	NA
IA	TGFB3	ultrarare	moderate+high	acatvfirth	148	1	368	0.000603865	0.000944004	0.974433	0.00271003	NA	NA	NA
IA	TGFB3	rare	high	firth	11	0	14	0	3.57192e-05	0.269779	0	8.25499	0.0645167	61.9807
IA	TGFB3	rare	moderate+high	skat_robust	170	3	1014	0.00181159	0.00262025	0.992431	0.00294985	NA	NA	NA
IA	TGFB3	ultrarare	moderate+high	skat_robust	148	1	368	0.000603865	0.000944004	0.998136	0.00271003	NA	NA	NA
IA	TGFB3	rare	moderate+high	firth	170	3	1014	0.00181159	0.00262025	0.695585	0.00294985	0.8184	0.231771	1.97668
IA	TGFB3	ultrarare	high	firth	11	0	14	0	3.57192e-05	0.269779	0	8.25499	0.0645167	61.9807
IA	TGFB3	ultrarare	moderate+high	firth	148	1	368	0.000603865	0.000944004	0.974433	0.00271003	0.974349	0.111967	3.43338
IA	TGFB3	rare	high	skat_robust	11	0	14	0	3.57192e-05	1	0	NA	NA	NA
IA	TGFB3	ultrarare	high	skat_robust	11	0	14	0	3.57192e-05	1	0	NA	NA	NA
IA	TGFBR1	rare	moderate+high	skat_burden_robust	204	14	4919	0.00847485	0.0126301	0.135182	0.00283803	NA	NA	NA
IA	TGFBR1	ultrarare	moderate+high	skat_robust	175	2	352	0.0012078	0.000910951	0.244108	0.00564972	NA	NA	NA
IA	TGFBR1	rare	high	acatvfirth	16	0	30	0	8.16437e-05	0.322204	0	NA	NA	NA
IA	TGFBR1	ultrarare	high	acatvfirth	16	0	30	0	8.16437e-05	0.322204	0	NA	NA	NA
IA	TGFBR1	ultrarare	moderate+high	acatvfirth	175	2	352	0.0012078	0.000910951	0.425875	0.00564972	NA	NA	NA
IA	TGFBR1	rare	moderate+high	skat_robust	204	14	4919	0.00847485	0.0126301	0.431856	0.00283803	NA	NA	NA
IA	TGFBR1	ultrarare	moderate+high	skat_burden_robust	175	2	352	0.0012078	0.000910951	0.69903	0.00564972	NA	NA	NA
IA	TGFBR1	rare	high	skat_burden_robust	16	0	30	0	8.16437e-05	0.743595	0	NA	NA	NA
IA	TGFBR1	ultrarare	high	skat_burden_robust	16	0	30	0	8.16437e-05	0.743595	0	NA	NA	NA
IA	TGFBR1	rare	moderate+high	acatvfirth	204	14	4919	0.00847485	0.0126301	0.754272	0.00283803	NA	NA	NA
IA	TGFBR1	rare	high	firth	16	0	30	0	8.16437e-05	0.322204	0	4.02505	0.0601876	15.8955
IA	TGFBR1	rare	moderate+high	firth	204	14	4919	0.00847485	0.0126301	0.139239	0.00283803	0.693278	0.394132	1.11621
IA	TGFBR1	ultrarare	high	firth	16	0	30	0	8.16437e-05	0.322204	0	4.02505	0.0601876	15.8955
IA	TGFBR1	ultrarare	moderate+high	firth	175	2	352	0.0012078	0.000910951	0.425875	0.00564972	1.71194	0.365991	4.33068
IA	TGFBR1	rare	high	skat_robust	16	0	30	0	8.16437e-05	1	0	NA	NA	NA
IA	TGFBR1	ultrarare	high	skat_robust	16	0	30	0	8.16437e-05	1	0	NA	NA	NA
IA	TGFBR2	ultrarare	moderate+high	acatvfirth	211	1	576	0.000604288	0.00147264	0.238265	0.0017331	NA	NA	NA
IA	TGFBR2	rare	high	acatvfirth	12	0	23	4.60773e-09	5.86844e-05	0.370182	0	NA	NA	NA
IA	TGFBR2	ultrarare	high	acatvfirth	12	0	23	4.60773e-09	5.86844e-05	0.370182	0	NA	NA	NA
IA	TGFBR2	ultrarare	moderate+high	skat_burden_robust	211	1	576	0.000604288	0.00147264	0.377507	0.0017331	NA	NA	NA
IA	TGFBR2	rare	moderate+high	acatvfirth	242	25	6130	0.015097	0.0157326	0.475717	0.00406174	NA	NA	NA
IA	TGFBR2	rare	high	skat_burden_robust	12	0	23	4.60773e-09	5.86844e-05	0.755621	0	NA	NA	NA
IA	TGFBR2	ultrarare	high	skat_burden_robust	12	0	23	4.60773e-09	5.86844e-05	0.755621	0	NA	NA	NA
IA	TGFBR2	rare	moderate+high	skat_robust	242	25	6130	0.015097	0.0157326	0.811326	0.00406174	NA	NA	NA
IA	TGFBR2	rare	moderate+high	skat_burden_robust	242	25	6130	0.015097	0.0157326	0.857269	0.00406174	NA	NA	NA
IA	TGFBR2	rare	high	skat_robust	12	0	23	4.60773e-09	5.86844e-05	1	0	NA	NA	NA
IA	TGFBR2	ultrarare	high	skat_robust	12	0	23	4.60773e-09	5.86844e-05	1	0	NA	NA	NA
IA	TGFBR2	rare	high	firth	12	0	23	4.60773e-09	5.86844e-05	0.370182	0	5.0046	0.0393918	36.0446
IA	TGFBR2	rare	moderate+high	firth	242	25	6130	0.015097	0.0157326	0.932182	0.00406174	0.983256	0.648264	1.4187
IA	TGFBR2	ultrarare	high	firth	12	0	23	4.60773e-09	5.86844e-05	0.370182	0	5.0046	0.0393918	36.0446
IA	TGFBR2	ultrarare	moderate+high	firth	211	1	576	0.000604288	0.00147264	0.533096	0.0017331	0.625344	0.0716605	2.22034
IA	TGFBR2	ultrarare	moderate+high	skat_robust	211	1	576	0.000604288	0.00147264	1	0.0017331	NA	NA	NA
IA	THSD1	rare	high	acatvfirth	37	1	232	0.000603865	0.000591931	0.526804	0.00429185	NA	NA	NA
IA	THSD1	rare	high	firth	37	1	232	0.000603865	0.000591931	0.614011	0.00429185	1.55815	0.178036	5.5803
IA	THSD1	rare	high	skat_burden_robust	37	1	232	0.000603865	0.000591931	0.96873	0.00429185	NA	NA	NA
IA	THSD1	rare	high	skat_robust	37	1	232	0.000603865	0.000591931	0.439632	0.00429185	NA	NA	NA
IA	THSD1	rare	moderate+high	acatvfirth	432	37	8889	0.0241546	0.0250263	0.976586	0.00414519	NA	NA	NA
IA	THSD1	rare	moderate+high	firth	432	37	8889	0.0241546	0.0250263	0.909814	0.00414519	0.983664	0.725634	1.2879
IA	THSD1	rare	moderate+high	skat_burden_robust	432	37	8889	0.0241546	0.0250263	0.83929	0.00414519	NA	NA	NA
IA	THSD1	rare	moderate+high	skat_robust	432	37	8889	0.0241546	0.0250263	0.874426	0.00414519	NA	NA	NA
IA	THSD1	ultrarare	high	acatvfirth	33	1	80	0.000603865	0.000204111	0.136671	0.0123457	NA	NA	NA
IA	THSD1	ultrarare	high	firth	33	1	80	0.000603865	0.000204111	0.136671	0.0123457	4.60659	0.523426	16.7669
IA	THSD1	ultrarare	high	skat_burden_robust	33	1	80	0.000603865	0.000204111	0.317653	0.0123457	NA	NA	NA
IA	THSD1	ultrarare	high	skat_robust	33	1	80	0.000603865	0.000204111	0.050773	0.0123457	NA	NA	NA
IA	THSD1	ultrarare	moderate+high	acatvfirth	361	3	919	0.0018116	0.00238808	0.269013	0.0032538	NA	NA	NA
IA	THSD1	ultrarare	moderate+high	firth	361	3	919	0.0018116	0.00238808	0.844992	0.0032538	0.903635	0.256079	2.14774
IA	THSD1	ultrarare	moderate+high	skat_burden_robust	361	3	919	0.0018116	0.00238808	0.657162	0.0032538	NA	NA	NA
IA	THSD1	ultrarare	moderate+high	skat_robust	361	3	919	0.0018116	0.00238808	0.999558	0.0032538	NA	NA	NA
ASAH	ADAMTS15	rare	high	acatvfirth	21	0	55	2.7429e-09	0.000142876	0.172717	0	NA	NA	NA
ASAH	ADAMTS15	rare	high	firth	21	0	55	2.7429e-09	0.000142876	0.386322	0	4.06014	0.0386716	20.0519
ASAH	ADAMTS15	rare	high	skat_burden_robust	21	0	55	2.7429e-09	0.000142876	0.723933	0	NA	NA	NA
ASAH	ADAMTS15	rare	high	skat_robust	21	0	55	2.7429e-09	0.000142876	1	0	NA	NA	NA
ASAH	ADAMTS15	rare	moderate+high	acatvfirth	554	40	14582	0.0431035	0.0378265	0.80124	0.0027356	NA	NA	NA
ASAH	ADAMTS15	rare	moderate+high	firth	554	40	14582	0.0431035	0.0378265	0.374106	0.0027356	1.15424	0.83346	1.54857
ASAH	ADAMTS15	rare	moderate+high	skat_burden_robust	554	40	14582	0.0431035	0.0378265	0.414334	0.0027356	NA	NA	NA
ASAH	ADAMTS15	rare	moderate+high	skat_robust	554	40	14582	0.0431035	0.0378265	0.806975	0.0027356	NA	NA	NA
ASAH	ADAMTS15	ultrarare	high	acatvfirth	20	0	44	2.7429e-09	0.000114811	0.327311	0	NA	NA	NA
ASAH	ADAMTS15	ultrarare	high	firth	20	0	44	2.7429e-09	0.000114811	0.327311	0	4.82765	0.0509989	22.6921
ASAH	ADAMTS15	ultrarare	high	skat_burden_robust	20	0	44	2.7429e-09	0.000114811	0.751015	0	NA	NA	NA
ASAH	ADAMTS15	ultrarare	high	skat_robust	20	0	44	2.7429e-09	0.000114811	1	0	NA	NA	NA
ASAH	ADAMTS15	ultrarare	moderate+high	acatvfirth	469	4	1306	0.00431036	0.00338821	0.17331	0.00305344	NA	NA	NA
ASAH	ADAMTS15	ultrarare	moderate+high	firth	469	4	1306	0.00431036	0.00338821	0.452434	0.00305344	1.44724	0.491523	3.02351
ASAH	ADAMTS15	ultrarare	moderate+high	skat_burden_robust	469	4	1306	0.00431036	0.00338821	0.652377	0.00305344	NA	NA	NA
ASAH	ADAMTS15	ultrarare	moderate+high	skat_robust	469	4	1306	0.00431036	0.00338821	0.179229	0.00305344	NA	NA	NA
ASAH	ANGPTL6	rare	high	acatvfirth	42	4	1199	0.00431034	0.00306688	0.370319	0.00332502	NA	NA	NA
ASAH	ANGPTL6	rare	high	firth	42	4	1199	0.00431034	0.00306688	0.374294	0.00332502	1.56875	0.526891	3.4959
ASAH	ANGPTL6	rare	high	skat_burden_robust	42	4	1199	0.00431034	0.00306688	0.511313	0.00332502	NA	NA	NA
ASAH	ANGPTL6	rare	high	skat_robust	42	4	1199	0.00431034	0.00306688	0.728069	0.00332502	NA	NA	NA
ASAH	ANGPTL6	rare	moderate+high	acatvfirth	373	17	9693	0.0183193	0.0249324	0.059934	0.00175077	NA	NA	NA
ASAH	ANGPTL6	rare	moderate+high	firth	373	17	9693	0.0183193	0.0249324	0.216507	0.00175077	0.7536	0.452639	1.16642
ASAH	ANGPTL6	rare	moderate+high	skat_burden_robust	373	17	9693	0.0183193	0.0249324	0.202144	0.00175077	NA	NA	NA
ASAH	ANGPTL6	rare	moderate+high	skat_robust	373	17	9693	0.0183193	0.0249324	0.0666699	0.00175077	NA	NA	NA
ASAH	ANGPTL6	ultrarare	high	acatvfirth	30	1	95	0.00107759	0.00024239	0.115049	0.0104167	NA	NA	NA
ASAH	ANGPTL6	ultrarare	high	firth	30	1	95	0.00107759	0.00024239	0.0744555	0.0104167	6.82662	0.776378	24.7813
ASAH	ANGPTL6	ultrarare	high	skat_burden_robust	30	1	95	0.00107759	0.00024239	0.167257	0.0104167	NA	NA	NA
ASAH	ANGPTL6	ultrarare	high	skat_robust	30	1	95	0.00107759	0.00024239	0.0136397	0.0104167	NA	NA	NA
ASAH	ANGPTL6	ultrarare	moderate+high	acatvfirth	293	3	817	0.00323281	0.00209726	0.159834	0.00365854	NA	NA	NA
ASAH	ANGPTL6	ultrarare	moderate+high	firth	293	3	817	0.00323281	0.00209726	0.312597	0.00365854	1.802	0.510881	4.34533
ASAH	ANGPTL6	ultrarare	moderate+high	skat_burden_robust	293	3	817	0.00323281	0.00209726	0.479324	0.00365854	NA	NA	NA
ASAH	ANGPTL6	ultrarare	moderate+high	skat_robust	293	3	817	0.00323281	0.00209726	0.0399396	0.00365854	NA	NA	NA
ASAH	ANK3	rare	high	acatvfirth	55	0	69	2.74312e-09	0.000178599	0.476818	0	NA	NA	NA
ASAH	ANK3	rare	high	firth	55	0	69	2.74312e-09	0.000178599	0.476818	0	3.16433	0.0272777	17.1379
ASAH	ANK3	rare	high	skat_burden_robust	55	0	69	2.74312e-09	0.000178599	0.686181	0	NA	NA	NA
ASAH	ANK3	rare	high	skat_robust	55	0	69	2.74312e-09	0.000178599	1	0	NA	NA	NA
ASAH	ANK3	rare	moderate+high	acatvfirth	1840	98	46882	0.122845	0.13358	0.898084	0.00208599	NA	NA	NA
ASAH	ANK3	rare	moderate+high	firth	1840	98	46882	0.122845	0.13358	0.425967	0.00208599	0.931874	0.7767	1.10495
ASAH	ANK3	rare	moderate+high	skat_burden_robust	1840	98	46882	0.122845	0.13358	0.408077	0.00208599	NA	NA	NA
ASAH	ANK3	rare	moderate+high	skat_robust	1840	98	46882	0.122845	0.13358	0.608723	0.00208599	NA	NA	NA
ASAH	ANK3	ultrarare	high	acatvfirth	55	0	69	2.74312e-09	0.000178599	0.476818	0	NA	NA	NA
ASAH	ANK3	ultrarare	high	firth	55	0	69	2.74312e-09	0.000178599	0.476818	0	3.16433	0.0272777	17.1379
ASAH	ANK3	ultrarare	high	skat_burden_robust	55	0	69	2.74312e-09	0.000178599	0.686181	0	NA	NA	NA
ASAH	ANK3	ultrarare	high	skat_robust	55	0	69	2.74312e-09	0.000178599	1	0	NA	NA	NA
ASAH	ANK3	ultrarare	moderate+high	acatvfirth	1556	14	3706	0.0150864	0.00958828	0.00395973	0.00376344	NA	NA	NA
ASAH	ANK3	ultrarare	moderate+high	firth	1556	14	3706	0.0150864	0.00958828	0.083674	0.00376344	1.6263	0.931471	2.58783
ASAH	ANK3	ultrarare	moderate+high	skat_burden_robust	1556	14	3706	0.0150864	0.00958828	0.110311	0.00376344	NA	NA	NA
ASAH	ANK3	ultrarare	moderate+high	skat_robust	1556	14	3706	0.0150864	0.00958828	0.000116375	0.00376344	NA	NA	NA
ASAH	ARHGEF17	rare	high	acatvfirth	39	0	61	0	0.000155634	0.477339	0	NA	NA	NA
ASAH	ARHGEF17	rare	high	firth	39	0	61	0	0.000155634	0.477339	0	3.34868	0.0265296	23.2127
ASAH	ARHGEF17	rare	high	skat_burden_robust	39	0	61	0	0.000155634	0.701476	0	NA	NA	NA
ASAH	ARHGEF17	rare	high	skat_robust	39	0	61	0	0.000155634	1	0	NA	NA	NA
ASAH	ARHGEF17	rare	moderate+high	acatvfirth	1226	92	33876	0.108836	0.0947555	0.812782	0.00270843	NA	NA	NA
ASAH	ARHGEF17	rare	moderate+high	firth	1226	92	33876	0.108836	0.0947555	0.154996	0.00270843	1.14878	0.947068	1.37506
ASAH	ARHGEF17	rare	moderate+high	skat_burden_robust	1226	92	33876	0.108836	0.0947555	0.164131	0.00270843	NA	NA	NA
ASAH	ARHGEF17	rare	moderate+high	skat_robust	1226	92	33876	0.108836	0.0947555	0.43745	0.00270843	NA	NA	NA
ASAH	ARHGEF17	ultrarare	high	acatvfirth	39	0	61	0	0.000155634	0.477339	0	NA	NA	NA
ASAH	ARHGEF17	ultrarare	high	firth	39	0	61	0	0.000155634	0.477339	0	3.34868	0.0265296	23.2127
ASAH	ARHGEF17	ultrarare	high	skat_burden_robust	39	0	61	0	0.000155634	0.701476	0	NA	NA	NA
ASAH	ARHGEF17	ultrarare	high	skat_robust	39	0	61	0	0.000155634	1	0	NA	NA	NA
ASAH	ARHGEF17	ultrarare	moderate+high	acatvfirth	999	2	2495	0.00215524	0.00646518	0.149813	0.000800961	NA	NA	NA
ASAH	ARHGEF17	ultrarare	moderate+high	firth	999	2	2495	0.00215524	0.00646518	0.120947	0.000800961	0.432759	0.0914818	1.20066
ASAH	ARHGEF17	ultrarare	moderate+high	skat_burden_robust	999	2	2495	0.00215524	0.00646518	0.120604	0.000800961	NA	NA	NA
ASAH	ARHGEF17	ultrarare	moderate+high	skat_robust	999	2	2495	0.00215524	0.00646518	1	0.000800961	NA	NA	NA
ASAH	COL3A1	rare	high	acatvfirth	26	1	30	0.00107759	7.65433e-05	0.0128523	0.0322581	NA	NA	NA
ASAH	COL3A1	rare	high	firth	26	1	30	0.00107759	7.65433e-05	0.0128523	0.0322581	20.8823	2.33941	79.1978
ASAH	COL3A1	rare	high	skat_burden_robust	26	1	30	0.00107759	7.65433e-05	0.0230031	0.0322581	NA	NA	NA
ASAH	COL3A1	rare	high	skat_robust	26	1	30	0.00107759	7.65433e-05	0.00196506	0.0322581	NA	NA	NA
ASAH	COL3A1	rare	moderate+high	acatvfirth	605	59	20854	0.0657329	0.0543344	0.887001	0.00282121	NA	NA	NA
ASAH	COL3A1	rare	moderate+high	firth	605	59	20854	0.0657329	0.0543344	0.125537	0.00282121	1.22589	0.942414	1.56236
ASAH	COL3A1	rare	moderate+high	skat_burden_robust	605	59	20854	0.0657329	0.0543344	0.131972	0.00282121	NA	NA	NA
ASAH	COL3A1	rare	moderate+high	skat_robust	605	59	20854	0.0657329	0.0543344	0.0478063	0.00282121	NA	NA	NA
ASAH	COL3A1	ultrarare	high	acatvfirth	26	1	30	0.00107759	7.65433e-05	0.0128523	0.0322581	NA	NA	NA
ASAH	COL3A1	ultrarare	high	firth	26	1	30	0.00107759	7.65433e-05	0.0128523	0.0322581	20.8823	2.33941	79.1978
ASAH	COL3A1	ultrarare	high	skat_burden_robust	26	1	30	0.00107759	7.65433e-05	0.0230031	0.0322581	NA	NA	NA
ASAH	COL3A1	ultrarare	high	skat_robust	26	1	30	0.00107759	7.65433e-05	0.00196506	0.0322581	NA	NA	NA
ASAH	COL3A1	ultrarare	moderate+high	acatvfirth	530	3	1154	0.00323288	0.00296219	0.188574	0.00259291	NA	NA	NA
ASAH	COL3A1	ultrarare	moderate+high	firth	530	3	1154	0.00323288	0.00296219	0.630212	0.00259291	1.30736	0.369159	3.17573
ASAH	COL3A1	ultrarare	moderate+high	skat_burden_robust	530	3	1154	0.00323288	0.00296219	0.851903	0.00259291	NA	NA	NA
ASAH	COL3A1	ultrarare	moderate+high	skat_robust	530	3	1154	0.00323288	0.00296219	0.40271	0.00259291	NA	NA	NA
ASAH	FBN1	rare	high	acatvfirth	16	0	55	0	0.000140342	0.308974	0	NA	NA	NA
ASAH	FBN1	rare	high	firth	16	0	55	0	0.000140342	0.446311	0	3.72125	0.0294604	25.8831
ASAH	FBN1	rare	high	skat_burden_robust	16	0	55	0	0.000140342	0.716051	0	NA	NA	NA
ASAH	FBN1	rare	high	skat_robust	16	0	55	0	0.000140342	0.999998	0	NA	NA	NA
ASAH	FBN1	rare	moderate+high	acatvfirth	1048	25	14498	0.02694	0.0380232	0.490173	0.00172141	NA	NA	NA
ASAH	FBN1	rare	moderate+high	firth	1048	25	14498	0.02694	0.0380232	0.0857911	0.00172141	0.726132	0.480368	1.04319
ASAH	FBN1	rare	moderate+high	skat_burden_robust	1048	25	14498	0.02694	0.0380232	0.0912489	0.00172141	NA	NA	NA
ASAH	FBN1	rare	moderate+high	skat_robust	1048	25	14498	0.02694	0.0380232	0.870206	0.00172141	NA	NA	NA
ASAH	FBN1	ultrarare	high	acatvfirth	15	0	24	0	6.12501e-05	0.26493	0	NA	NA	NA
ASAH	FBN1	ultrarare	high	firth	15	0	24	0	6.12501e-05	0.26493	0	8.44141	0.066425	60.8276
ASAH	FBN1	ultrarare	high	skat_burden_robust	15	0	24	0	6.12501e-05	0.81124	0	NA	NA	NA
ASAH	FBN1	ultrarare	high	skat_robust	15	0	24	0	6.12501e-05	1	0	NA	NA	NA
ASAH	FBN1	ultrarare	moderate+high	acatvfirth	889	5	2228	0.00538807	0.00570239	0.161894	0.00223914	NA	NA	NA
ASAH	FBN1	ultrarare	moderate+high	firth	889	5	2228	0.00538807	0.00570239	0.93393	0.00223914	1.03625	0.392394	2.16185
ASAH	FBN1	ultrarare	moderate+high	skat_burden_robust	889	5	2228	0.00538807	0.00570239	0.899823	0.00223914	NA	NA	NA
ASAH	FBN1	ultrarare	moderate+high	skat_robust	889	5	2228	0.00538807	0.00570239	0.97463	0.00223914	NA	NA	NA
ASAH	FMNL2	rare	high	acatvfirth	32	0	84	8.23255e-09	0.000216872	0.307808	0	NA	NA	NA
ASAH	FMNL2	rare	high	firth	32	0	84	8.23255e-09	0.000216872	0.563495	0	2.54238	0.020626	15.679
ASAH	FMNL2	rare	high	skat_burden_robust	32	0	84	8.23255e-09	0.000216872	0.654472	0	NA	NA	NA
ASAH	FMNL2	rare	high	skat_robust	32	0	84	8.23255e-09	0.000216872	1	0	NA	NA	NA
ASAH	FMNL2	rare	moderate+high	acatvfirth	453	56	22061	0.0603458	0.0582288	0.329935	0.00253199	NA	NA	NA
ASAH	FMNL2	rare	moderate+high	firth	453	56	22061	0.0603458	0.0582288	0.733921	0.00253199	1.04646	0.797408	1.34221
ASAH	FMNL2	rare	moderate+high	skat_burden_robust	453	56	22061	0.0603458	0.0582288	0.784466	0.00253199	NA	NA	NA
ASAH	FMNL2	rare	moderate+high	skat_robust	453	56	22061	0.0603458	0.0582288	0.339907	0.00253199	NA	NA	NA
ASAH	FMNL2	ultrarare	high	acatvfirth	31	0	56	8.23255e-09	0.000145434	0.412143	0	NA	NA	NA
ASAH	FMNL2	ultrarare	high	firth	31	0	56	8.23255e-09	0.000145434	0.412143	0	3.99988	0.0339112	22.2258
ASAH	FMNL2	ultrarare	high	skat_burden_robust	31	0	56	8.23255e-09	0.000145434	0.719709	0	NA	NA	NA
ASAH	FMNL2	ultrarare	high	skat_robust	31	0	56	8.23255e-09	0.000145434	1	0	NA	NA	NA
ASAH	FMNL2	ultrarare	moderate+high	acatvfirth	384	1	848	0.0010778	0.00217908	0.196263	0.00117786	NA	NA	NA
ASAH	FMNL2	ultrarare	moderate+high	firth	384	1	848	0.0010778	0.00217908	0.715147	0.00117786	0.754057	0.0868336	2.64196
ASAH	FMNL2	ultrarare	moderate+high	skat_burden_robust	384	1	848	0.0010778	0.00217908	0.489257	0.00117786	NA	NA	NA
ASAH	FMNL2	ultrarare	moderate+high	skat_robust	384	1	848	0.0010778	0.00217908	1	0.00117786	NA	NA	NA
ASAH	LOXL2	rare	high	acatvfirth	44	2	440	0.00215521	0.00112263	0.0778732	0.00452489	NA	NA	NA
ASAH	LOXL2	rare	high	firth	44	2	440	0.00215521	0.00112263	0.225318	0.00452489	2.41402	0.506696	6.80492
ASAH	LOXL2	rare	high	skat_burden_robust	44	2	440	0.00215521	0.00112263	0.365646	0.00452489	NA	NA	NA
ASAH	LOXL2	rare	high	skat_robust	44	2	440	0.00215521	0.00112263	0.373084	0.00452489	NA	NA	NA
ASAH	LOXL2	rare	moderate+high	acatvfirth	471	19	6622	0.0204743	0.0170587	0.374386	0.00286101	NA	NA	NA
ASAH	LOXL2	rare	moderate+high	firth	471	19	6622	0.0204743	0.0170587	0.360136	0.00286101	1.23971	0.767333	1.87542
ASAH	LOXL2	rare	moderate+high	skat_burden_robust	471	19	6622	0.0204743	0.0170587	0.421117	0.00286101	NA	NA	NA
ASAH	LOXL2	rare	moderate+high	skat_robust	471	19	6622	0.0204743	0.0170587	0.828955	0.00286101	NA	NA	NA
ASAH	LOXL2	ultrarare	high	acatvfirth	40	0	98	3.29849e-08	0.000250067	0.634849	0	NA	NA	NA
ASAH	LOXL2	ultrarare	high	firth	40	0	98	3.29849e-08	0.000250067	0.634849	0	2.13308	0.0169268	14.6465
ASAH	LOXL2	ultrarare	high	skat_burden_robust	40	0	98	3.29849e-08	0.000250067	0.630048	0	NA	NA	NA
ASAH	LOXL2	ultrarare	high	skat_robust	40	0	98	3.29849e-08	0.000250067	1	0	NA	NA	NA
ASAH	LOXL2	ultrarare	moderate+high	acatvfirth	376	2	1035	0.00215532	0.00264586	0.184744	0.00192864	NA	NA	NA
ASAH	LOXL2	ultrarare	moderate+high	firth	376	2	1035	0.00215532	0.00264586	0.977147	0.00192864	1.01835	0.214395	2.85109
ASAH	LOXL2	ultrarare	moderate+high	skat_burden_robust	376	2	1035	0.00215532	0.00264586	0.781476	0.00192864	NA	NA	NA
ASAH	LOXL2	ultrarare	moderate+high	skat_robust	376	2	1035	0.00215532	0.00264586	0.994393	0.00192864	NA	NA	NA
ASAH	NFX1	rare	high	acatvfirth	38	1	84	0.00107759	0.000214317	0.0605436	0.0117647	NA	NA	NA
ASAH	NFX1	rare	high	firth	38	1	84	0.00107759	0.000214317	0.0605436	0.0117647	7.79635	0.885809	28.381
ASAH	NFX1	rare	high	skat_burden_robust	38	1	84	0.00107759	0.000214317	0.145144	0.0117647	NA	NA	NA
ASAH	NFX1	rare	high	skat_robust	38	1	84	0.00107759	0.000214317	0.0116004	0.0117647	NA	NA	NA
ASAH	NFX1	rare	moderate+high	acatvfirth	526	26	9835	0.0280174	0.0253351	0.0290865	0.00263665	NA	NA	NA
ASAH	NFX1	rare	moderate+high	firth	526	26	9835	0.0280174	0.0253351	0.522081	0.00263665	1.1361	0.755294	1.62885
ASAH	NFX1	rare	moderate+high	skat_burden_robust	526	26	9835	0.0280174	0.0253351	0.591934	0.00263665	NA	NA	NA
ASAH	NFX1	rare	moderate+high	skat_robust	526	26	9835	0.0280174	0.0253351	0.0574176	0.00263665	NA	NA	NA
ASAH	NFX1	ultrarare	high	acatvfirth	38	1	84	0.00107759	0.000214317	0.0605436	0.0117647	NA	NA	NA
ASAH	NFX1	ultrarare	high	firth	38	1	84	0.00107759	0.000214317	0.0605436	0.0117647	7.79635	0.885809	28.381
ASAH	NFX1	ultrarare	high	skat_burden_robust	38	1	84	0.00107759	0.000214317	0.145144	0.0117647	NA	NA	NA
ASAH	NFX1	ultrarare	high	skat_robust	38	1	84	0.00107759	0.000214317	0.0116004	0.0117647	NA	NA	NA
ASAH	NFX1	ultrarare	moderate+high	acatvfirth	450	2	1123	0.00215526	0.00289072	0.559033	0.00177778	NA	NA	NA
ASAH	NFX1	ultrarare	moderate+high	firth	450	2	1123	0.00215526	0.00289072	0.947757	0.00177778	0.95997	0.203365	2.65133
ASAH	NFX1	ultrarare	moderate+high	skat_burden_robust	450	2	1123	0.00215526	0.00289072	0.715741	0.00177778	NA	NA	NA
ASAH	NFX1	ultrarare	moderate+high	skat_robust	450	2	1123	0.00215526	0.00289072	0.999722	0.00177778	NA	NA	NA
ASAH	PCNT	rare	high	acatvfirth	161	0	767	2.48855e-07	0.00205926	0.454271	0	NA	NA	NA
ASAH	PCNT	rare	high	firth	161	0	767	2.48855e-07	0.00205926	0.261002	0	0.280897	0.00220536	1.8481
ASAH	PCNT	rare	high	skat_burden_robust	161	0	767	2.48855e-07	0.00205926	0.188978	0	NA	NA	NA
ASAH	PCNT	rare	high	skat_robust	161	0	767	2.48855e-07	0.00205926	1	0	NA	NA	NA
ASAH	PCNT	rare	moderate+high	acatvfirth	2129	152	69562	0.175654	0.195885	0.233242	0.00218034	NA	NA	NA
ASAH	PCNT	rare	moderate+high	firth	2129	152	69562	0.175654	0.195885	0.152902	0.00218034	0.896444	0.76616	1.04028
ASAH	PCNT	rare	moderate+high	skat_burden_robust	2129	152	69562	0.175654	0.195885	0.153067	0.00218034	NA	NA	NA
ASAH	PCNT	rare	moderate+high	skat_robust	2129	152	69562	0.175654	0.195885	0.210394	0.00218034	NA	NA	NA
ASAH	PCNT	ultrarare	high	acatvfirth	145	0	299	1.96681e-07	0.000768184	0.196213	0	NA	NA	NA
ASAH	PCNT	ultrarare	high	firth	145	0	299	1.96681e-07	0.000768184	0.7978	0	0.708596	0.0055911	4.72214
ASAH	PCNT	ultrarare	high	skat_burden_robust	145	0	299	1.96681e-07	0.000768184	0.399585	0	NA	NA	NA
ASAH	PCNT	ultrarare	high	skat_robust	145	0	299	1.96681e-07	0.000768184	1	0	NA	NA	NA
ASAH	PCNT	ultrarare	moderate+high	acatvfirth	1682	8	4269	0.00862113	0.0111015	0.159214	0.00187047	NA	NA	NA
ASAH	PCNT	ultrarare	moderate+high	firth	1682	8	4269	0.00862113	0.0111015	0.588959	0.00187047	0.837088	0.394782	1.51934
ASAH	PCNT	ultrarare	moderate+high	skat_burden_robust	1682	8	4269	0.00862113	0.0111015	0.509621	0.00187047	NA	NA	NA
ASAH	PCNT	ultrarare	moderate+high	skat_robust	1682	8	4269	0.00862113	0.0111015	1	0.00187047	NA	NA	NA
ASAH	PKD1	rare	high	acatvfirth	59	0	150	2.00867e-07	0.000382907	0.235093	0	NA	NA	NA
ASAH	PKD1	rare	high	firth	59	0	150	2.00867e-07	0.000382907	0.818286	0	1.41072	0.0112043	9.63689
ASAH	PKD1	rare	high	skat_burden_robust	59	0	150	2.00867e-07	0.000382907	0.552929	0	NA	NA	NA
ASAH	PKD1	rare	high	skat_robust	59	0	150	2.00867e-07	0.000382907	1	0	NA	NA	NA
ASAH	PKD1	rare	moderate+high	acatvfirth	3664	285	109600	0.371808	0.338034	0.881704	0.00259362	NA	NA	NA
ASAH	PKD1	rare	moderate+high	firth	3664	285	109600	0.371808	0.338034	0.083665	0.00259362	1.09493	0.987756	1.20866
ASAH	PKD1	rare	moderate+high	skat_burden_robust	3664	285	109600	0.371808	0.338034	0.0880438	0.00259362	NA	NA	NA
ASAH	PKD1	rare	moderate+high	skat_robust	3664	285	109600	0.371808	0.338034	0.025235	0.00259362	NA	NA	NA
ASAH	PKD1	ultrarare	high	acatvfirth	55	0	74	7.18376e-08	0.000188894	0.530171	0	NA	NA	NA
ASAH	PKD1	ultrarare	high	firth	55	0	74	7.18376e-08	0.000188894	0.530171	0	2.83903	0.0225048	19.5978
ASAH	PKD1	ultrarare	high	skat_burden_robust	55	0	74	7.18376e-08	0.000188894	0.676706	0	NA	NA	NA
ASAH	PKD1	ultrarare	high	skat_robust	55	0	74	7.18376e-08	0.000188894	1	0	NA	NA	NA
ASAH	PKD1	ultrarare	moderate+high	acatvfirth	2780	23	7427	0.0247876	0.0195188	0.0323445	0.00308725	NA	NA	NA
ASAH	PKD1	ultrarare	moderate+high	firth	2780	23	7427	0.0247876	0.0195188	0.220255	0.00308725	1.29474	0.846543	1.86945
ASAH	PKD1	ultrarare	moderate+high	skat_burden_robust	2780	23	7427	0.0247876	0.0195188	0.27673	0.00308725	NA	NA	NA
ASAH	PKD1	ultrarare	moderate+high	skat_robust	2780	23	7427	0.0247876	0.0195188	0.0434512	0.00308725	NA	NA	NA
ASAH	PKD2	rare	high	firth	18	1	38	0.00107761	9.69767e-05	0.0220201	0.025641	14.8676	1.67298	55.6584
ASAH	PKD2	ultrarare	high	firth	18	1	38	0.00107761	9.69767e-05	0.0220201	0.025641	14.8676	1.67298	55.6584
ASAH	PKD2	rare	high	skat_robust	18	1	38	0.00107761	9.69767e-05	0.00336029	0.025641	NA	NA	NA
ASAH	PKD2	ultrarare	high	skat_robust	18	1	38	0.00107761	9.69767e-05	0.00336029	0.025641	NA	NA	NA
ASAH	PKD2	rare	high	acatvfirth	18	1	38	0.00107761	9.69767e-05	0.0220201	0.025641	NA	NA	NA
ASAH	PKD2	ultrarare	high	acatvfirth	18	1	38	0.00107761	9.69767e-05	0.0220201	0.025641	NA	NA	NA
ASAH	PKD2	rare	high	skat_burden_robust	18	1	38	0.00107761	9.69767e-05	0.0452221	0.025641	NA	NA	NA
ASAH	PKD2	ultrarare	high	skat_burden_robust	18	1	38	0.00107761	9.69767e-05	0.0452221	0.025641	NA	NA	NA
ASAH	PKD2	rare	moderate+high	acatvfirth	502	32	16805	0.036643	0.0439617	0.0733051	0.00190058	NA	NA	NA
ASAH	PKD2	ultrarare	moderate+high	acatvfirth	409	2	1083	0.00215546	0.00277888	0.202323	0.00184332	NA	NA	NA
ASAH	PKD2	rare	moderate+high	skat_burden_robust	502	32	16805	0.036643	0.0439617	0.327655	0.00190058	NA	NA	NA
ASAH	PKD2	rare	moderate+high	firth	502	32	16805	0.036643	0.0439617	0.352504	0.00190058	0.857187	0.602177	1.17556
ASAH	PKD2	rare	moderate+high	skat_robust	502	32	16805	0.036643	0.0439617	0.413887	0.00190058	NA	NA	NA
ASAH	PKD2	ultrarare	moderate+high	skat_burden_robust	409	2	1083	0.00215546	0.00277888	0.737403	0.00184332	NA	NA	NA
ASAH	PKD2	ultrarare	moderate+high	firth	409	2	1083	0.00215546	0.00277888	0.973491	0.00184332	0.979342	0.206805	2.72321
ASAH	PKD2	ultrarare	moderate+high	skat_robust	409	2	1083	0.00215546	0.00277888	0.998595	0.00184332	NA	NA	NA
ASAH	PMEPA1	rare	high	firth	10	0	17	0	4.59272e-05	0.163691	0	7.41618	0.180661	32.5647
ASAH	PMEPA1	rare	moderate+high	firth	152	13	4359	0.0140088	0.0111955	0.335696	0.00297347	1.31552	0.732258	2.14871
ASAH	PMEPA1	ultrarare	moderate+high	skat_robust	129	2	328	0.00215531	0.000839449	0.00226896	0.00606061	NA	NA	NA
ASAH	PMEPA1	ultrarare	high	firth	10	0	17	0	4.59272e-05	0.163691	0	7.41618	0.180661	32.5647
ASAH	PMEPA1	ultrarare	moderate+high	firth	129	2	328	0.00215531	0.000839449	0.124841	0.00606061	3.15698	0.670272	8.70561
ASAH	PMEPA1	ultrarare	moderate+high	acatvfirth	129	2	328	0.00215531	0.000839449	0.147237	0.00606061	NA	NA	NA
ASAH	PMEPA1	rare	high	acatvfirth	10	0	17	0	4.59272e-05	0.163691	0	NA	NA	NA
ASAH	PMEPA1	ultrarare	high	acatvfirth	10	0	17	0	4.59272e-05	0.163691	0	NA	NA	NA
ASAH	PMEPA1	rare	moderate+high	skat_robust	152	13	4359	0.0140088	0.0111955	0.196617	0.00297347	NA	NA	NA
ASAH	PMEPA1	rare	moderate+high	acatvfirth	152	13	4359	0.0140088	0.0111955	0.202749	0.00297347	NA	NA	NA
ASAH	PMEPA1	ultrarare	moderate+high	skat_burden_robust	129	2	328	0.00215531	0.000839449	0.219801	0.00606061	NA	NA	NA
ASAH	PMEPA1	rare	moderate+high	skat_burden_robust	152	13	4359	0.0140088	0.0111955	0.398366	0.00297347	NA	NA	NA
ASAH	PMEPA1	rare	high	skat_burden_robust	10	0	17	0	4.59272e-05	0.846711	0	NA	NA	NA
ASAH	PMEPA1	ultrarare	high	skat_burden_robust	10	0	17	0	4.59272e-05	0.846711	0	NA	NA	NA
ASAH	PMEPA1	rare	high	skat_robust	10	0	17	0	4.59272e-05	1	0	NA	NA	NA
ASAH	PMEPA1	ultrarare	high	skat_robust	10	0	17	0	4.59272e-05	1	0	NA	NA	NA
ASAH	PPIL4	rare	high	acatvfirth	45	2	340	0.00215532	0.000872766	0.0398439	0.00584795	NA	NA	NA
ASAH	PPIL4	rare	high	firth	45	2	340	0.00215532	0.000872766	0.140502	0.00584795	2.98359	0.635382	8.16827
ASAH	PPIL4	rare	high	skat_burden_robust	45	2	340	0.00215532	0.000872766	0.244736	0.00584795	NA	NA	NA
ASAH	PPIL4	rare	high	skat_robust	45	2	340	0.00215532	0.000872766	0.064835	0.00584795	NA	NA	NA
ASAH	PPIL4	rare	moderate+high	acatvfirth	232	10	2736	0.0107769	0.00699992	0.625642	0.00364166	NA	NA	NA
ASAH	PPIL4	rare	moderate+high	firth	232	10	2736	0.0107769	0.00699992	0.178328	0.00364166	1.56446	0.797118	2.71773
ASAH	PPIL4	rare	moderate+high	skat_burden_robust	232	10	2736	0.0107769	0.00699992	0.221151	0.00364166	NA	NA	NA
ASAH	PPIL4	rare	moderate+high	skat_robust	232	10	2736	0.0107769	0.00699992	0.154035	0.00364166	NA	NA	NA
ASAH	PPIL4	ultrarare	high	acatvfirth	37	0	102	1.46487e-07	0.000265507	0.60502	0	NA	NA	NA
ASAH	PPIL4	ultrarare	high	firth	37	0	102	1.46487e-07	0.000265507	0.60502	0	2.21642	0.0188553	12.0298
ASAH	PPIL4	ultrarare	high	skat_burden_robust	37	0	102	1.46487e-07	0.000265507	0.627082	0	NA	NA	NA
ASAH	PPIL4	ultrarare	high	skat_robust	37	0	102	1.46487e-07	0.000265507	1	0	NA	NA	NA
ASAH	PPIL4	ultrarare	moderate+high	acatvfirth	190	3	449	0.00323306	0.001151	0.145291	0.00663717	NA	NA	NA
ASAH	PPIL4	ultrarare	moderate+high	firth	190	3	449	0.00323306	0.001151	0.0672544	0.00663717	3.1922	0.905091	7.70499
ASAH	PPIL4	ultrarare	moderate+high	skat_burden_robust	190	3	449	0.00323306	0.001151	0.105931	0.00663717	NA	NA	NA
ASAH	PPIL4	ultrarare	moderate+high	skat_robust	190	3	449	0.00323306	0.001151	0.000583384	0.00663717	NA	NA	NA
ASAH	RNF213	rare	high	acatvfirth	176	2	690	0.00215549	0.00177612	0.0806866	0.00289017	NA	NA	NA
ASAH	RNF213	rare	high	firth	176	2	690	0.00215549	0.00177612	0.522548	0.00289017	1.53669	0.326068	4.15256
ASAH	RNF213	rare	high	skat_burden_robust	176	2	690	0.00215549	0.00177612	0.789946	0.00289017	NA	NA	NA
ASAH	RNF213	rare	high	skat_robust	176	2	690	0.00215549	0.00177612	0.296119	0.00289017	NA	NA	NA
ASAH	RNF213	rare	moderate+high	acatvfirth	2799	176	73033	0.211216	0.20753	0.0846682	0.00240408	NA	NA	NA
ASAH	RNF213	rare	moderate+high	firth	2799	176	73033	0.211216	0.20753	0.818303	0.00240408	1.0165	0.881385	1.16467
ASAH	RNF213	rare	moderate+high	skat_burden_robust	2799	176	73033	0.211216	0.20753	0.846937	0.00240408	NA	NA	NA
ASAH	RNF213	rare	moderate+high	skat_robust	2799	176	73033	0.211216	0.20753	0.084753	0.00240408	NA	NA	NA
ASAH	RNF213	ultrarare	high	acatvfirth	163	1	356	0.00107776	0.000921268	0.169041	0.00280112	NA	NA	NA
ASAH	RNF213	ultrarare	high	firth	163	1	356	0.00107776	0.000921268	0.487364	0.00280112	1.84891	0.215265	5.78545
ASAH	RNF213	ultrarare	high	skat_burden_robust	163	1	356	0.00107776	0.000921268	0.868036	0.00280112	NA	NA	NA
ASAH	RNF213	ultrarare	high	skat_robust	163	1	356	0.00107776	0.000921268	0.294031	0.00280112	NA	NA	NA
ASAH	RNF213	ultrarare	moderate+high	acatvfirth	2259	13	5827	0.014009	0.0151912	0.997489	0.00222603	NA	NA	NA
ASAH	RNF213	ultrarare	moderate+high	firth	2259	13	5827	0.014009	0.0151912	0.907661	0.00222603	0.969499	0.542809	1.56736
ASAH	RNF213	ultrarare	moderate+high	skat_burden_robust	2259	13	5827	0.014009	0.0151912	0.806257	0.00222603	NA	NA	NA
ASAH	RNF213	ultrarare	moderate+high	skat_robust	2259	13	5827	0.014009	0.0151912	0.999784	0.00222603	NA	NA	NA
ASAH	SMAD2	ultrarare	moderate+high	skat_robust	122	2	221	0.00215521	0.000563894	0.000898815	0.00896861	NA	NA	NA
ASAH	SMAD2	rare	high	skat_robust	9	1	11	0.00107759	2.807e-05	0.00212552	0.0833333	NA	NA	NA
ASAH	SMAD2	ultrarare	high	skat_robust	9	1	11	0.00107759	2.807e-05	0.00212552	0.0833333	NA	NA	NA
ASAH	SMAD2	rare	high	acatvfirth	9	1	11	0.00107759	2.807e-05	0.00294787	0.0833333	NA	NA	NA
ASAH	SMAD2	ultrarare	high	acatvfirth	9	1	11	0.00107759	2.807e-05	0.00294787	0.0833333	NA	NA	NA
ASAH	SMAD2	rare	high	skat_burden_robust	9	1	11	0.00107759	2.807e-05	0.00673392	0.0833333	NA	NA	NA
ASAH	SMAD2	ultrarare	high	skat_burden_robust	9	1	11	0.00107759	2.807e-05	0.00673392	0.0833333	NA	NA	NA
ASAH	SMAD2	rare	high	firth	9	1	11	0.00107759	2.807e-05	0.00294787	0.0833333	54.3245	5.85643	230.51
ASAH	SMAD2	rare	moderate+high	firth	127	2	558	0.00215521	0.00142373	0.348609	0.00357143	1.93373	0.406074	5.4451
ASAH	SMAD2	ultrarare	moderate+high	acatvfirth	122	2	221	0.00215521	0.000563894	0.0482587	0.00896861	NA	NA	NA
ASAH	SMAD2	ultrarare	high	firth	9	1	11	0.00107759	2.807e-05	0.00294787	0.0833333	54.3245	5.85643	230.51
ASAH	SMAD2	ultrarare	moderate+high	skat_burden_robust	122	2	221	0.00215521	0.000563894	0.0800069	0.00896861	NA	NA	NA
ASAH	SMAD2	ultrarare	moderate+high	firth	122	2	221	0.00215521	0.000563894	0.0482587	0.00896861	4.84792	1.01518	13.7388
ASAH	SMAD2	rare	moderate+high	skat_robust	127	2	558	0.00215521	0.00142373	0.129338	0.00357143	NA	NA	NA
ASAH	SMAD2	rare	moderate+high	skat_burden_robust	127	2	558	0.00215521	0.00142373	0.562397	0.00357143	NA	NA	NA
ASAH	SMAD2	rare	moderate+high	acatvfirth	127	2	558	0.00215521	0.00142373	0.793655	0.00357143	NA	NA	NA
ASAH	SMAD3	rare	high	firth	5	0	6	0	1.53083e-05	0.114191	0	33.2643	0.253969	286.76
ASAH	SMAD3	rare	high	acatvfirth	5	0	6	0	1.53083e-05	0.114191	0	NA	NA	NA
ASAH	SMAD3	ultrarare	high	acatvfirth	5	0	6	0	1.53083e-05	0.114191	0	NA	NA	NA
ASAH	SMAD3	rare	moderate+high	firth	135	0	449	0	0.00115067	0.551908	0	0.478412	0.00381017	3.215
ASAH	SMAD3	ultrarare	high	firth	5	0	6	0	1.53083e-05	0.114191	0	33.2643	0.253969	286.76
ASAH	SMAD3	ultrarare	moderate+high	firth	124	0	257	0	0.000660809	0.896746	0	0.837516	0.00669104	5.53049
ASAH	SMAD3	rare	moderate+high	acatvfirth	135	0	449	0	0.00115067	0.225353	0	NA	NA	NA
ASAH	SMAD3	rare	moderate+high	skat_burden_robust	135	0	449	0	0.00115067	0.306526	0	NA	NA	NA
ASAH	SMAD3	ultrarare	moderate+high	acatvfirth	124	0	257	0	0.000660809	0.329064	0	NA	NA	NA
ASAH	SMAD3	ultrarare	moderate+high	skat_burden_robust	124	0	257	0	0.000660809	0.438512	0	NA	NA	NA
ASAH	SMAD3	rare	high	skat_burden_robust	5	0	6	0	1.53083e-05	0.909164	0	NA	NA	NA
ASAH	SMAD3	ultrarare	high	skat_burden_robust	5	0	6	0	1.53083e-05	0.909164	0	NA	NA	NA
ASAH	SMAD3	rare	high	skat_robust	5	0	6	0	1.53083e-05	0.999998	0	NA	NA	NA
ASAH	SMAD3	ultrarare	high	skat_robust	5	0	6	0	1.53083e-05	0.999998	0	NA	NA	NA
ASAH	SMAD3	rare	moderate+high	skat_robust	135	0	449	0	0.00115067	1	0	NA	NA	NA
ASAH	SMAD3	ultrarare	moderate+high	skat_robust	124	0	257	0	0.000660809	1	0	NA	NA	NA
ASAH	TBC1D2	rare	high	acatvfirth	52	0	280	0	0.000885325	0.432854	0	NA	NA	NA
ASAH	TBC1D2	rare	high	firth	52	0	280	0	0.000885325	0.924699	0	0.91112	0.0128733	3.24066
ASAH	TBC1D2	rare	high	skat_burden_robust	52	0	280	0	0.000885325	0.428345	0	NA	NA	NA
ASAH	TBC1D2	rare	high	skat_robust	52	0	280	0	0.000885325	1	0	NA	NA	NA
ASAH	TBC1D2	rare	moderate+high	acatvfirth	518	42	17113	0.0463362	0.0452764	0.541825	0.00244827	NA	NA	NA
ASAH	TBC1D2	rare	moderate+high	firth	518	42	17113	0.0463362	0.0452764	0.802297	0.00244827	1.03747	0.765026	1.35357
ASAH	TBC1D2	rare	moderate+high	skat_burden_robust	518	42	17113	0.0463362	0.0452764	0.884701	0.00244827	NA	NA	NA
ASAH	TBC1D2	rare	moderate+high	skat_robust	518	42	17113	0.0463362	0.0452764	0.993404	0.00244827	NA	NA	NA
ASAH	TBC1D2	ultrarare	high	acatvfirth	46	0	113	0	0.000290855	0.670517	0	NA	NA	NA
ASAH	TBC1D2	ultrarare	high	firth	46	0	113	0	0.000290855	0.670517	0	1.92083	0.0157876	11.3859
ASAH	TBC1D2	ultrarare	high	skat_burden_robust	46	0	113	0	0.000290855	0.604996	0	NA	NA	NA
ASAH	TBC1D2	ultrarare	high	skat_robust	46	0	113	0	0.000290855	1	0	NA	NA	NA
ASAH	TBC1D2	ultrarare	moderate+high	acatvfirth	390	2	1057	0.00215517	0.00275802	0.915366	0.00188857	NA	NA	NA
ASAH	TBC1D2	ultrarare	moderate+high	firth	390	2	1057	0.00215517	0.00275802	0.984494	0.00188857	0.988072	0.211332	2.64098
ASAH	TBC1D2	ultrarare	moderate+high	skat_burden_robust	390	2	1057	0.00215517	0.00275802	0.733185	0.00188857	NA	NA	NA
ASAH	TBC1D2	ultrarare	moderate+high	skat_robust	390	2	1057	0.00215517	0.00275802	0.999323	0.00188857	NA	NA	NA
ASAH	TGFB2	rare	high	acatvfirth	6	0	7	2.74441e-09	1.78611e-05	0.130126	0	NA	NA	NA
ASAH	TGFB2	ultrarare	high	acatvfirth	6	0	7	2.74441e-09	1.78611e-05	0.130126	0	NA	NA	NA
ASAH	TGFB2	rare	high	firth	6	0	7	2.74441e-09	1.78611e-05	0.130126	0	26.7504	0.205508	222.216
ASAH	TGFB2	rare	moderate+high	firth	169	29	9673	0.03125	0.0249753	0.224885	0.00298907	1.26179	0.858924	1.77508
ASAH	TGFB2	ultrarare	high	firth	6	0	7	2.74441e-09	1.78611e-05	0.130126	0	26.7504	0.205508	222.216
ASAH	TGFB2	ultrarare	moderate+high	firth	148	0	334	8.23059e-09	0.000875126	0.751269	0	0.665088	0.00539226	4.10428
ASAH	TGFB2	rare	moderate+high	acatvfirth	169	29	9673	0.03125	0.0249753	0.201584	0.00298907	NA	NA	NA
ASAH	TGFB2	ultrarare	moderate+high	acatvfirth	148	0	334	8.23059e-09	0.000875126	0.2025	0	NA	NA	NA
ASAH	TGFB2	rare	moderate+high	skat_burden_robust	169	29	9673	0.03125	0.0249753	0.24588	0.00298907	NA	NA	NA
ASAH	TGFB2	rare	moderate+high	skat_robust	169	29	9673	0.03125	0.0249753	0.308031	0.00298907	NA	NA	NA
ASAH	TGFB2	ultrarare	moderate+high	skat_burden_robust	148	0	334	8.23059e-09	0.000875126	0.379359	0	NA	NA	NA
ASAH	TGFB2	rare	high	skat_burden_robust	6	0	7	2.74441e-09	1.78611e-05	0.897719	0	NA	NA	NA
ASAH	TGFB2	ultrarare	high	skat_burden_robust	6	0	7	2.74441e-09	1.78611e-05	0.897719	0	NA	NA	NA
ASAH	TGFB2	rare	high	skat_robust	6	0	7	2.74441e-09	1.78611e-05	1	0	NA	NA	NA
ASAH	TGFB2	ultrarare	high	skat_robust	6	0	7	2.74441e-09	1.78611e-05	1	0	NA	NA	NA
ASAH	TGFB2	ultrarare	moderate+high	skat_robust	148	0	334	8.23059e-09	0.000875126	1	0	NA	NA	NA
ASAH	TGFB3	rare	moderate+high	skat_burden_robust	170	0	1014	0	0.00262025	0.125847	0	NA	NA	NA
ASAH	TGFB3	rare	high	acatvfirth	11	0	14	0	3.57192e-05	0.183715	0	NA	NA	NA
ASAH	TGFB3	ultrarare	high	acatvfirth	11	0	14	0	3.57192e-05	0.183715	0	NA	NA	NA
ASAH	TGFB3	rare	high	firth	11	0	14	0	3.57192e-05	0.183715	0	15.1449	0.118304	114.004
ASAH	TGFB3	rare	moderate+high	firth	170	0	1014	0	0.00262025	0.142016	0	0.214417	0.00171048	1.42833
ASAH	TGFB3	ultrarare	high	firth	11	0	14	0	3.57192e-05	0.183715	0	15.1449	0.118304	114.004
ASAH	TGFB3	ultrarare	moderate+high	firth	148	0	368	0	0.000944004	0.682796	0	0.59108	0.0047136	3.94423
ASAH	TGFB3	ultrarare	moderate+high	skat_burden_robust	148	0	368	0	0.000944004	0.357077	0	NA	NA	NA
ASAH	TGFB3	rare	moderate+high	acatvfirth	170	0	1014	0	0.00262025	0.375626	0	NA	NA	NA
ASAH	TGFB3	ultrarare	moderate+high	acatvfirth	148	0	368	0	0.000944004	0.682796	0	NA	NA	NA
ASAH	TGFB3	rare	high	skat_burden_robust	11	0	14	0	3.57192e-05	0.860541	0	NA	NA	NA
ASAH	TGFB3	ultrarare	high	skat_burden_robust	11	0	14	0	3.57192e-05	0.860541	0	NA	NA	NA
ASAH	TGFB3	rare	high	skat_robust	11	0	14	0	3.57192e-05	1	0	NA	NA	NA
ASAH	TGFB3	rare	moderate+high	skat_robust	170	0	1014	0	0.00262025	1	0	NA	NA	NA
ASAH	TGFB3	ultrarare	high	skat_robust	11	0	14	0	3.57192e-05	1	0	NA	NA	NA
ASAH	TGFB3	ultrarare	moderate+high	skat_robust	148	0	368	0	0.000944004	1	0	NA	NA	NA
ASAH	TGFBR1	rare	high	acatvfirth	16	0	30	0	8.16437e-05	0.207128	0	NA	NA	NA
ASAH	TGFBR1	ultrarare	high	acatvfirth	16	0	30	0	8.16437e-05	0.207128	0	NA	NA	NA
ASAH	TGFBR1	rare	high	firth	16	0	30	0	8.16437e-05	0.207128	0	6.08392	0.123077	22.9625
ASAH	TGFBR1	rare	moderate+high	firth	204	9	4919	0.00972143	0.0126302	0.503129	0.0018263	0.810273	0.397204	1.44331
ASAH	TGFBR1	ultrarare	high	firth	16	0	30	0	8.16437e-05	0.207128	0	6.08392	0.123077	22.9625
ASAH	TGFBR1	ultrarare	moderate+high	firth	175	0	352	8.28923e-08	0.000910952	0.744252	0	0.647563	0.00506338	4.08177
ASAH	TGFBR1	rare	moderate+high	acatvfirth	204	9	4919	0.00972143	0.0126302	0.372419	0.0018263	NA	NA	NA
ASAH	TGFBR1	ultrarare	moderate+high	skat_burden_robust	175	0	352	8.28923e-08	0.000910952	0.374761	0	NA	NA	NA
ASAH	TGFBR1	rare	moderate+high	skat_burden_robust	204	9	4919	0.00972143	0.0126302	0.429797	0.0018263	NA	NA	NA
ASAH	TGFBR1	rare	moderate+high	skat_robust	204	9	4919	0.00972143	0.0126302	0.532348	0.0018263	NA	NA	NA
ASAH	TGFBR1	ultrarare	moderate+high	acatvfirth	175	0	352	8.28923e-08	0.000910952	0.744252	0	NA	NA	NA
ASAH	TGFBR1	rare	high	skat_burden_robust	16	0	30	0	8.16437e-05	0.809682	0	NA	NA	NA
ASAH	TGFBR1	ultrarare	high	skat_burden_robust	16	0	30	0	8.16437e-05	0.809682	0	NA	NA	NA
ASAH	TGFBR1	rare	high	skat_robust	16	0	30	0	8.16437e-05	1	0	NA	NA	NA
ASAH	TGFBR1	ultrarare	high	skat_robust	16	0	30	0	8.16437e-05	1	0	NA	NA	NA
ASAH	TGFBR1	ultrarare	moderate+high	skat_robust	175	0	352	8.28923e-08	0.000910952	1	0	NA	NA	NA
ASAH	TGFBR2	ultrarare	moderate+high	acatvfirth	211	0	576	3.26822e-07	0.00147264	0.163413	0	NA	NA	NA
ASAH	TGFBR2	ultrarare	moderate+high	skat_burden_robust	211	0	576	3.26822e-07	0.00147264	0.249465	0	NA	NA	NA
ASAH	TGFBR2	rare	high	acatvfirth	12	0	23	5.49177e-09	5.86844e-05	0.2544	0	NA	NA	NA
ASAH	TGFBR2	ultrarare	high	acatvfirth	12	0	23	5.49177e-09	5.86844e-05	0.2544	0	NA	NA	NA
ASAH	TGFBR2	rare	moderate+high	acatvfirth	242	16	6130	0.0172417	0.0157326	0.264394	0.00260332	NA	NA	NA
ASAH	TGFBR2	rare	high	firth	12	0	23	5.49177e-09	5.86844e-05	0.2544	0	8.99676	0.070793	64.9005
ASAH	TGFBR2	rare	moderate+high	skat_robust	242	16	6130	0.0172417	0.0157326	0.367198	0.00260332	NA	NA	NA
ASAH	TGFBR2	rare	moderate+high	firth	242	16	6130	0.0172417	0.0157326	0.602275	0.00260332	1.1407	0.673791	1.78737
ASAH	TGFBR2	ultrarare	high	firth	12	0	23	5.49177e-09	5.86844e-05	0.2544	0	8.99676	0.070793	64.9005
ASAH	TGFBR2	ultrarare	moderate+high	firth	211	0	576	3.26822e-07	0.00147264	0.410178	0	0.376735	0.00299482	2.5421
ASAH	TGFBR2	rare	moderate+high	skat_burden_robust	242	16	6130	0.0172417	0.0157326	0.687451	0.00260332	NA	NA	NA
ASAH	TGFBR2	rare	high	skat_burden_robust	12	0	23	5.49177e-09	5.86844e-05	0.817083	0	NA	NA	NA
ASAH	TGFBR2	ultrarare	high	skat_burden_robust	12	0	23	5.49177e-09	5.86844e-05	0.817083	0	NA	NA	NA
ASAH	TGFBR2	rare	high	skat_robust	12	0	23	5.49177e-09	5.86844e-05	1	0	NA	NA	NA
ASAH	TGFBR2	ultrarare	high	skat_robust	12	0	23	5.49177e-09	5.86844e-05	1	0	NA	NA	NA
ASAH	TGFBR2	ultrarare	moderate+high	skat_robust	211	0	576	3.26822e-07	0.00147264	1	0	NA	NA	NA
ASAH	THSD1	rare	high	acatvfirth	37	0	232	0	0.000591931	0.36262	0	NA	NA	NA
ASAH	THSD1	rare	high	firth	37	0	232	0	0.000591931	0.95828	0	0.929425	0.00738551	6.32684
ASAH	THSD1	rare	high	skat_burden_robust	37	0	232	0	0.000591931	0.464302	0	NA	NA	NA
ASAH	THSD1	rare	high	skat_robust	37	0	232	0	0.000591931	1	0	NA	NA	NA
ASAH	THSD1	rare	moderate+high	acatvfirth	432	21	8889	0.0237069	0.0250263	0.264313	0.0023569	NA	NA	NA
ASAH	THSD1	rare	moderate+high	firth	432	21	8889	0.0237069	0.0250263	0.907858	0.0023569	0.977708	0.64429	1.39345
ASAH	THSD1	rare	moderate+high	skat_burden_robust	432	21	8889	0.0237069	0.0250263	0.813129	0.0023569	NA	NA	NA
ASAH	THSD1	rare	moderate+high	skat_robust	432	21	8889	0.0237069	0.0250263	0.364627	0.0023569	NA	NA	NA
ASAH	THSD1	ultrarare	high	acatvfirth	33	0	80	0	0.000204111	0.540684	0	NA	NA	NA
ASAH	THSD1	ultrarare	high	firth	33	0	80	0	0.000204111	0.540684	0	2.75216	0.0218246	18.9704
ASAH	THSD1	ultrarare	high	skat_burden_robust	33	0	80	0	0.000204111	0.671882	0	NA	NA	NA
ASAH	THSD1	ultrarare	high	skat_robust	33	0	80	0	0.000204111	1	0	NA	NA	NA
ASAH	THSD1	ultrarare	moderate+high	acatvfirth	361	1	919	0.00107759	0.00238808	0.160329	0.00108696	NA	NA	NA
ASAH	THSD1	ultrarare	moderate+high	firth	361	1	919	0.00107759	0.00238808	0.643966	0.00108696	0.7029	0.0806774	2.41336
ASAH	THSD1	ultrarare	moderate+high	skat_burden_robust	361	1	919	0.00107759	0.00238808	0.439694	0.00108696	NA	NA	NA
ASAH	THSD1	ultrarare	moderate+high	skat_robust	361	1	919	0.00107759	0.00238808	1	0.00108696	NA	NA	NA

## Sheet: ST4 - single-variants analysis
Supplemental Table 4. Single-variant analysis results. N: number of non-missing samples. 95%CI: 95% confidence interval.
Gene	Chromosome	Position	Other allele	Effect allele	N	Odds ratio	lower 95%CI	upper 95%CI	P-value	Impact
SMAD2	18	47841847	G	A	393811	48.779	2.30811	1030.88	0.012514	MODERATE
SMAD2	18	47841892	G	T	393809	46.5785	2.2238	975.611	0.0133269	MODERATE
SMAD2	18	47841900	C	T	393809	40.0805	2.06923	776.348	0.0146523	MODERATE
SMAD2	18	47841942	G	A	393803	15.6731	0.882709	278.287	0.0607978	MODERATE
SMAD2	18	47845339	C	T	393793	57.1287	2.31925	1407.22	0.0133399	HIGH
SMAD2	18	47845364	A	G	393809	106.977	4.31649	2651.25	0.00433283	MODERATE
SMAD2	18	47845366	A	C	393813	94.9738	3.85019	2342.74	0.00536494	MODERATE
SMAD2	18	47845374	T	C	393812	115.555	4.69072	2846.67	0.00366796	MODERATE
SMAD2	18	47845380	T	C	393812	92.2086	3.73937	2273.76	0.00566629	MODERATE
SMAD2	18	47845403	T	C	393809	66.4508	2.69869	1636.25	0.0102488	MODERATE
SMAD2	18	47845407	C	T	393800	35.7378	1.81794	702.547	0.0186088	MODERATE
SMAD2	18	47845422	G	C	393803	62.9695	2.55325	1552.98	0.0113044	MODERATE
SMAD2	18	47845433	T	C	393810	104.113	4.23053	2562.2	0.00447604	MODERATE
SMAD2	18	47845451	A	T	393810	13.8689	0.797898	241.065	0.071076	MODERATE
SMAD2	18	47845452	A	C	393810	71.2946	2.89209	1757.52	0.00906928	MODERATE
SMAD2	18	47845457	T	C	393803	5.11023	0.311257	83.9	0.253241	MODERATE
SMAD2	18	47845484	C	T	393799	15.4638	0.883701	270.601	0.0607516	MODERATE
SMAD2	18	47845665	G	A	393802	37.5163	1.80067	781.642	0.0193052	MODERATE
SMAD2	18	47845687	C	T	393811	66.5136	2.70255	1636.99	0.0102202	MODERATE
SMAD2	18	47845694	C	A	393809	59.9686	2.42871	1480.71	0.0123366	MODERATE
SMAD2	18	47845713	C	G	393813	85.4747	3.45899	2112.16	0.00656121	MODERATE
SMAD2	18	47845735	T	C	393797	19.8504	1.09651	359.358	0.0431438	MODERATE
SMAD2	18	47845748	T	TA	393811	77.6767	3.15678	1911.34	0.00773572	HIGH
SMAD2	18	47845754	C	G	393808	99.7094	4.0336	2464.79	0.0049211	MODERATE
SMAD2	18	47845766	T	G	393805	62.7257	2.54735	1544.55	0.0113411	MODERATE
SMAD2	18	47845775	T	C	393810	88.4341	3.592	2177.22	0.0061012	MODERATE
SMAD2	18	47845788	C	T	393804	61.4157	2.48359	1518.73	0.0118774	MODERATE
SMAD2	18	47845789	G	A	393803	45.5277	2.17528	952.875	0.0138618	MODERATE
SMAD2	18	47845791	A	G	393806	95.786	3.88855	2359.48	0.00525963	MODERATE
SMAD2	18	47848482	C	G	393284	44.4487	2.13213	926.626	0.0143434	MODERATE
SMAD2	18	47848486	C	T	393770	110.423	4.4787	2722.48	0.00401653	MODERATE
SMAD2	18	47848489	G	A	393750	107.131	4.34041	2644.24	0.00427164	MODERATE
SMAD2	18	47848492	A	G	393799	35.3929	1.81817	688.964	0.0185396	MODERATE
SMAD2	18	47848493	T	C	393806	104.167	4.22819	2566.27	0.00448495	MODERATE
SMAD2	18	47848501	G	A	393787	1.23796	0.0771047	19.8761	0.880205	MODERATE
SMAD2	18	47848510	C	T	393791	63.4406	2.58075	1559.52	0.0110763	MODERATE
SMAD2	18	47848519	T	C	393811	74.1011	3.01351	1822.12	0.00841091	MODERATE
SMAD2	18	47848519	T	A	393811	102.206	4.15436	2514.46	0.00463338	MODERATE
SMAD2	18	47848553	T	C	393812	12.3806	0.713138	214.935	0.0840229	MODERATE
SMAD2	18	47848613	C	T	393810	253.723	25.9154	2484.05	1.97265e-06	MODERATE
SMAD2	18	47848645	G	A	393809	74.2383	3.01531	1827.78	0.0084084	MODERATE
SMAD2	18	47848675	ACTGG	A	393555	93.1446	3.77831	2296.24	0.00555607	HIGH
SMAD2	18	47851288	A	C	393787	30.3265	1.62406	566.296	0.0223323	MODERATE
SMAD2	18	47851291	G	A	393734	27.329	1.41019	529.627	0.0287254	MODERATE
SMAD2	18	47851295	A	G	393786	51.4893	2.44703	1083.41	0.0112229	MODERATE
SMAD2	18	47851298	G	T	393775	66.8912	2.719	1645.62	0.010109	MODERATE
SMAD2	18	47851300	G	A	393757	41.8417	2.0052	873.092	0.016005	MODERATE
SMAD2	18	47851303	G	A	393772	30.4321	1.56302	592.514	0.0241452	MODERATE
SMAD2	18	47851304	T	G	393763	47.2547	2.24875	993	0.0130814	MODERATE
SMAD2	18	47851319	C	G	393763	102.1	4.14158	2517.02	0.00466889	MODERATE
SMAD2	18	47851324	G	C	393758	42.6092	2.01272	902.032	0.0159927	MODERATE
SMAD2	18	47865062	T	C	393676	18.2487	1.02747	324.113	0.0478809	MODERATE
SMAD2	18	47865074	G	C	393657	99.5349	4.03906	2452.84	0.00489587	MODERATE
SMAD2	18	47865077	T	C	393779	45.1757	2.16063	944.559	0.0140245	MODERATE
SMAD2	18	47865078	C	G	393737	15.6012	0.898414	270.919	0.0592398	MODERATE
SMAD2	18	47865082	T	C	393786	85.392	3.46938	2101.76	0.00650641	MODERATE
SMAD2	18	47865085	T	C	393794	63.4933	2.57438	1565.97	0.0111432	MODERATE
SMAD2	18	47865113	T	TA	393784	90.2077	3.66187	2222.21	0.00588843	HIGH
SMAD2	18	47865121	G	A	393762	89.6576	3.63813	2209.51	0.00596212	MODERATE
SMAD2	18	47865125	G	A	393739	71.6376	2.91114	1762.87	0.00895399	MODERATE
SMAD2	18	47868322	C	G	393802	40.5115	1.94448	844.019	0.0168858	HIGH
SMAD2	18	47868343	G	A	393804	68.8921	2.79294	1699.33	0.00965408	MODERATE
SMAD2	18	47868354	TGCTG	T	393753	35.8613	1.71842	748.382	0.0209313	HIGH
SMAD2	18	47868355	G	A	393753	32.7217	1.68084	637.008	0.02129	MODERATE
SMAD2	18	47868360	G	C	393806	100.677	4.08563	2480.84	0.00478991	MODERATE
SMAD2	18	47868377	G	C	393794	64.762	2.63089	1594.18	0.0107165	MODERATE
SMAD2	18	47868377	G	A	393794	64.249	2.60261	1586.07	0.0109379	MODERATE
SMAD2	18	47868380	T	C	393779	77.4972	3.14186	1911.55	0.00781491	MODERATE
SMAD2	18	47868388	G	A	393711	93.7432	3.80047	2312.29	0.00549771	MODERATE
SMAD2	18	47868391	T	C	393801	25.9908	1.3948	484.314	0.0290408	MODERATE
SMAD2	18	47868397	T	C	393799	57.958	2.35348	1427.3	0.0130075	MODERATE
SMAD2	18	47868406	G	T	393773	103.511	4.19232	2555.77	0.00456745	MODERATE
SMAD2	18	47868410	GT	G	393722	94.4258	3.83111	2327.32	0.00541192	HIGH
SMAD2	18	47868421	A	T	393764	22.8368	1.26021	413.837	0.0343083	MODERATE
SMAD2	18	47868425	C	T	393781	39.5196	1.89382	824.679	0.0176955	MODERATE
SMAD2	18	47868433	CG	C	393736	97.9426	3.98013	2410.16	0.00502864	HIGH
SMAD2	18	47868434	G	A	393736	308.366	31.9064	2980.27	7.35214e-07	HIGH
SMAD2	18	47868436	G	A	393791	46.8752	2.21889	990.264	0.0134341	MODERATE
SMAD2	18	47869252	C	G	393800	91.0793	3.69473	2245.21	0.00579385	MODERATE
SMAD2	18	47869255	C	T	393803	100.44	4.07956	2472.85	0.00480002	MODERATE
SMAD2	18	47869291	C	T	393811	100.421	4.04156	2495.18	0.00492357	MODERATE
SMAD2	18	47869315	C	T	393811	3.76806	0.230832	61.5089	0.351839	MODERATE
SMAD2	18	47869318	A	C	393808	99.3191	4.02907	2448.28	0.00492023	MODERATE
SMAD2	18	47869319	G	C	393804	71.7358	2.91453	1765.64	0.00893638	MODERATE
SMAD2	18	47869319	G	T	393804	74.4605	3.00757	1843.47	0.00847652	MODERATE
SMAD2	18	47869323	T	C	393810	115.216	4.67113	2841.88	0.00370243	MODERATE
SMAD2	18	47869324	C	G	393814	104.218	4.23792	2562.91	0.00445824	MODERATE
SMAD2	18	47869327	T	C	393804	36.5219	1.74661	763.678	0.0203687	MODERATE
SMAD2	18	47869344	T	C	393808	100.337	4.06501	2476.64	0.00484309	MODERATE
SMAD2	18	47869348	T	C	393805	62.0703	2.51954	1529.14	0.0115629	MODERATE
SMAD2	18	47869374	C	T	393807	2.0158	0.404714	10.0403	0.392142	MODERATE
SMAD2	18	47869383	A	G	393814	99.8452	4.04888	2462.17	0.00487606	MODERATE
SMAD2	18	47869422	C	T	393794	58.0169	2.77352	1213.61	0.00885701	MODERATE
SMAD2	18	47869423	G	A	393779	49.8516	2.38249	1043.1	0.0117517	MODERATE
SMAD2	18	47870492	G	T	393672	107.117	4.35285	2636.01	0.00423693	MODERATE
SMAD2	18	47870517	T	C	393763	37.4091	1.92319	727.663	0.0167639	MODERATE
SMAD2	18	47870518	G	T	393803	49.9079	2.3615	1054.75	0.0120049	MODERATE
SMAD2	18	47870520	T	C	393811	70.0731	2.84656	1724.97	0.00932213	MODERATE
SMAD2	18	47870524	T	C	393812	100.394	4.08233	2468.93	0.00478926	MODERATE
SMAD2	18	47870533	G	T	393792	37.0141	1.77367	772.436	0.0198253	MODERATE
SMAD2	18	47870541	A	G	393803	61.5205	2.4784	1527.1	0.0119427	MODERATE
SMAD2	18	47896524	G	T	393805	10.2998	0.609827	173.961	0.105871	MODERATE
SMAD2	18	47896527	A	G	393810	63.22	2.55703	1563.05	0.0112897	MODERATE
SMAD2	18	47896531	T	C	393813	222.75	23.0972	2148.21	2.93622e-06	MODERATE
SMAD2	18	47896548	C	T	393812	31.4444	1.61842	610.937	0.0227249	MODERATE
SMAD2	18	47896549	A	T	393813	65.9339	3.15623	1377.37	0.00690955	MODERATE
SMAD2	18	47896558	T	C	393813	25.2642	1.35444	471.252	0.0305269	MODERATE
SMAD2	18	47896560	G	A	393812	34.7694	1.78103	678.771	0.0192494	MODERATE
SMAD2	18	47896570	T	C	393813	62.746	2.54461	1547.21	0.0113705	MODERATE
SMAD2	18	47896577	C	G	393812	87.2593	3.53758	2152.37	0.00628565	MODERATE
SMAD2	18	47896581	T	A	393811	89.7368	3.64604	2208.61	0.00593224	MODERATE
SMAD2	18	47896587	C	T	393813	103.664	4.20185	2557.52	0.00454454	MODERATE
SMAD2	18	47896617	C	T	393813	110.849	16.2286	757.149	1.56555e-06	MODERATE
SMAD2	18	47896620	T	C	393813	102.092	4.13867	2518.39	0.00467763	MODERATE
SMAD2	18	47896641	T	G	393813	98.2709	3.97909	2426.98	0.00504598	MODERATE
SMAD2	18	47896665	C	T	393814	63.7615	2.59211	1568.42	0.0109951	MODERATE
SMAD2	18	47896665	C	A	393814	91.4117	3.70603	2254.73	0.00576344	MODERATE
SMAD2	18	47896669	C	T	393814	94.2103	3.82868	2318.18	0.00541134	MODERATE
SMAD2	18	47896686	C	T	393814	67.0959	2.72358	1652.92	0.0100866	MODERATE
SMAD2	18	47896692	G	C	393814	108.677	4.40661	2680.2	0.00414572	MODERATE
SMAD2	18	47896693	C	A	393814	70.3209	2.85238	1733.65	0.00929627	MODERATE
SMAD2	18	47896695	G	A	393814	63.8672	2.58124	1580.25	0.0111098	MODERATE
SMAD2	18	47896726	C	T	393814	27.3402	1.51223	494.295	0.0250916	MODERATE
SMAD2	18	47896731	G	A	393814	69.6949	2.82709	1718.16	0.00944475	MODERATE
SMAD2	18	47896732	G	A	393814	64.194	2.60649	1581.01	0.010896	MODERATE
SMAD2	18	47896734	G	A	393814	58.6205	2.80525	1224.98	0.00866278	MODERATE
SMAD2	18	47896753	A	T	393814	75.3187	3.05377	1857.67	0.00822742	MODERATE
PKD1	16	2089734	C	T	393814	64.8166	2.63471	1594.56	0.0106858	MODERATE
PKD1	16	2089740	G	A	393812	83.6119	3.38721	2063.92	0.00681471	MODERATE
PKD1	16	2089744	G	A	393814	109.616	4.44714	2701.88	0.00407094	MODERATE
PKD1	16	2089747	C	T	393814	97.688	3.96264	2408.23	0.00507829	MODERATE
PKD1	16	2089749	T	A	393813	97.2769	3.94969	2395.83	0.00510599	MODERATE
PKD1	16	2089754	C	A	393814	92.6325	3.75508	2285.12	0.00562364	MODERATE
PKD1	16	2089756	T	C	393814	43.5618	2.08732	909.121	0.0149053	MODERATE
PKD1	16	2089761	C	T	393813	5.4029	0.328466	88.8716	0.237712	MODERATE
PKD1	16	2089762	G	A	393814	14.1671	0.823627	243.688	0.0678071	MODERATE
PKD1	16	2089765	G	A	393814	2.14813	0.133077	34.6753	0.590036	MODERATE
PKD1	16	2089768	G	A	393811	71.6232	2.90785	1764.15	0.00897707	MODERATE
PKD1	16	2089774	T	C	393813	29.7276	1.52993	577.628	0.0250342	MODERATE
PKD1	16	2089776	C	T	393814	92.5397	3.7441	2287.23	0.00566304	MODERATE
PKD1	16	2089776	C	G	393814	102.678	4.16709	2530.03	0.00461246	MODERATE
PKD1	16	2089777	T	C	393814	3.02925	0.870328	10.5436	0.0815597	MODERATE
PKD1	16	2089779	G	C	393814	29.5679	1.52527	573.186	0.0251508	MODERATE
PKD1	16	2089780	G	A	393814	18.7954	1.05795	333.915	0.0456798	MODERATE
PKD1	16	2089782	C	T	393814	36.7562	1.75678	769.034	0.0201708	MODERATE
PKD1	16	2089788	G	A	393811	8.04762	0.482718	134.166	0.146327	MODERATE
PKD1	16	2089797	A	C	393813	29.9572	1.60546	558.986	0.0227839	MODERATE
PKD1	16	2089800	C	A	393814	42.6214	2.03873	891.035	0.015554	MODERATE
PKD1	16	2089801	C	G	393812	116.479	4.72607	2870.74	0.00361607	MODERATE
PKD1	16	2089801	C	T	393812	108.112	4.39035	2662.23	0.0041698	MODERATE
PKD1	16	2089803	C	T	393814	49.4367	2.35788	1036.52	0.0119895	MODERATE
PKD1	16	2089804	G	A	393813	24.419	1.31049	455.014	0.0322617	MODERATE
PKD1	16	2089805	A	C	393814	17.3928	0.956529	316.259	0.0536153	MODERATE
PKD1	16	2089810	C	T	393814	97.897	3.97562	2410.65	0.00504224	MODERATE
PKD1	16	2089812	C	T	393814	14.5952	2.79848	76.1202	0.00146686	MODERATE
PKD1	16	2089812	C	A	393814	65.8685	2.67252	1623.44	0.0104317	MODERATE
PKD1	16	2089813	G	A	393814	1.40858	0.911759	2.17613	0.122661	MODERATE
PKD1	16	2089819	G	A	393814	16.5189	0.930233	293.339	0.056044	MODERATE
PKD1	16	2089821	C	T	393814	6.43921	0.389692	106.401	0.193113	MODERATE
PKD1	16	2089822	G	A	393814	26.8422	4.95627	145.372	0.000135053	MODERATE
PKD1	16	2089822	G	C	393814	94.3749	3.81898	2332.2	0.00545565	MODERATE
PKD1	16	2089825	T	A	393814	22.4395	1.23676	407.137	0.0354078	MODERATE
PKD1	16	2089827	G	T	393814	43.4186	2.08173	905.582	0.0149729	MODERATE
PKD1	16	2089827	G	A	393814	60.6916	2.46086	1496.82	0.0120524	MODERATE
PKD1	16	2089831	G	T	393813	43.5446	2.06583	917.855	0.0152467	MODERATE
PKD1	16	2089836	G	A	393813	1.06724	0.0665976	17.1026	0.963331	MODERATE
PKD1	16	2089839	C	T	393814	6.50583	0.393593	107.537	0.190716	MODERATE
PKD1	16	2089839	C	A	393814	63.1895	2.564	1557.3	0.0112177	MODERATE
PKD1	16	2089840	G	A	393814	27.2106	1.45824	507.747	0.0269242	MODERATE
PKD1	16	2089848	G	C	393814	30.1526	5.48819	165.661	8.90299e-05	MODERATE
PKD1	16	2089849	G	A	393813	25.0393	1.34064	467.663	0.0310649	MODERATE
PKD1	16	2089854	G	A	393814	68.2449	2.74907	1694.16	0.00996423	MODERATE
PKD1	16	2089857	C	T	393814	21.3619	1.17801	387.374	0.0383802	MODERATE
PKD1	16	2089858	C	T	393813	94.7149	3.84529	2332.96	0.00537164	MODERATE
PKD1	16	2089860	C	T	393814	2.54146	0.156998	41.1408	0.51144	MODERATE
PKD1	16	2089861	G	A	393814	4.35659	0.266666	71.1749	0.301801	MODERATE
PKD1	16	2089863	G	C	393813	81.0728	3.2789	2004.58	0.00724166	MODERATE
PKD1	16	2089869	C	G	393814	29.7373	1.59388	554.817	0.0230745	MODERATE
PKD1	16	2089869	C	T	393814	63.6673	2.58539	1567.86	0.0110516	MODERATE
PKD1	16	2089870	C	T	393814	13.0208	0.752666	225.253	0.0776293	MODERATE
PKD1	16	2089873	C	T	393814	51.7628	2.48085	1080.03	0.0108923	MODERATE
PKD1	16	2089875	G	A	393814	58.2082	2.35908	1436.24	0.012966	MODERATE
PKD1	16	2089875	G	T	393814	81.8714	3.32117	2018.25	0.00705927	MODERATE
PKD1	16	2089877	C	CG	393813	67.2728	2.71358	1667.77	0.0101876	HIGH
PKD1	16	2089878	G	A	393814	46.0297	7.93877	266.884	1.95164e-05	MODERATE
PKD1	16	2089881	C	T	393814	29.4863	1.51568	573.629	0.0254448	MODERATE
PKD1	16	2089881	C	CGGCTGCTGCTGCT	393814	110.185	4.46064	2721.74	0.00405498	HIGH
PKD1	16	2089882	G	A	393814	117.394	4.74875	2902.13	0.00359271	MODERATE
PKD1	16	2089884	C	A	393814	43.3058	2.0628	909.146	0.0152604	MODERATE
PKD1	16	2089887	C	T	393814	71.5906	2.90641	1763.42	0.00898526	MODERATE
PKD1	16	2089893	C	T	393814	45.2551	2.33293	877.874	0.0117386	MODERATE
PKD1	16	2089894	G	A	393814	42.15	2.02085	879.149	0.0157837	MODERATE
PKD1	16	2089902	A	G	393813	72.1482	2.93092	1776.01	0.00884768	MODERATE
PKD1	16	2089909	G	A	393812	71.6146	2.90325	1766.52	0.00901041	MODERATE
PKD1	16	2089923	A	G	393814	54.692	2.22089	1346.85	0.0143614	MODERATE
PKD1	16	2089925	C	G	393814	76.0521	3.08516	1874.75	0.00807397	MODERATE
PKD1	16	2089930	A	T	393814	50.1194	2.39204	1050.13	0.0116743	MODERATE
PKD1	16	2089933	C	T	393814	62.0686	2.51942	1529.13	0.011564	MODERATE
PKD1	16	2089936	C	T	393814	31.0847	1.59275	606.662	0.02339	MODERATE
PKD1	16	2089941	G	A	393813	18.2164	1.02311	324.34	0.0482095	MODERATE
PKD1	16	2089944	G	A	393813	66.6869	2.70757	1642.48	0.010191	MODERATE
PKD1	16	2089945	C	T	393814	102.983	4.18208	2535.96	0.00457842	MODERATE
PKD1	16	2089946	C	A	393814	19.4351	1.07127	352.595	0.0448009	MODERATE
PKD1	16	2089946	C	G	393814	109.956	4.45485	2713.98	0.00406234	MODERATE
PKD1	16	2089947	T	C	393814	35.5109	1.82259	691.885	0.0184659	MODERATE
PKD1	16	2089948	G	T	393814	4.86067	1.38937	17.0049	0.0133373	MODERATE
PKD1	16	2089949	G	C	393814	72.165	2.93112	1776.72	0.00884748	MODERATE
PKD1	16	2089950	T	C	393814	15.751	0.897137	276.538	0.0593329	MODERATE
PKD1	16	2089956	C	T	393813	39.5974	1.89769	826.242	0.0176321	MODERATE
PKD1	16	2089965	TG	T	393814	68.5878	2.78461	1689.39	0.00969748	HIGH
PKD1	16	2089972	G	C	393814	66.2235	2.67137	1641.68	0.0104722	MODERATE
PKD1	16	2089977	G	A	393814	100.379	4.07685	2471.49	0.00480631	MODERATE
PKD1	16	2089981	C	T	393813	63.5606	2.58306	1564.02	0.0110646	MODERATE
PKD1	16	2089982	G	C	393814	86.0223	3.46834	2133.54	0.0065458	MODERATE
PKD1	16	2089987	C	T	393814	27.6328	1.48105	515.563	0.0262144	MODERATE
PKD1	16	2089989	G	A	393814	57.3975	2.7479	1198.91	0.00900522	MODERATE
PKD1	16	2089991	T	G	393814	2.01476	0.124874	32.5068	0.621519	MODERATE
PKD1	16	2089996	G	A	393814	49.2282	2.34566	1033.15	0.0121097	MODERATE
PKD1	16	2089998	C	T	393814	42.0381	2.01419	877.378	0.0158803	MODERATE
PKD1	16	2089999	G	A	393814	26.1461	1.40565	486.337	0.0286503	MODERATE
PKD1	16	2089999	G	C	393814	76.016	3.08096	1875.53	0.00809851	MODERATE
PKD1	16	2090001	G	A	393814	44.204	2.11939	921.964	0.0145012	MODERATE
PKD1	16	2090004	G	A	393813	80.8037	3.27654	1992.73	0.00723844	MODERATE
PKD1	16	2090005	G	C	393814	21.6572	1.19538	392.373	0.0374608	MODERATE
PKD1	16	2090010	G	A	393814	69.4812	2.82628	1708.12	0.00943432	MODERATE
PKD1	16	2090016	C	T	393813	101.697	4.1279	2505.44	0.00469589	MODERATE
PKD1	16	2090017	A	G	393813	57.6468	2.33597	1422.6	0.0131878	MODERATE
PKD1	16	2090022	G	C	393814	51.7462	2.46263	1087.32	0.0110842	MODERATE
PKD1	16	2090028	A	G	393814	35.3641	1.82187	686.449	0.018454	MODERATE
PKD1	16	2090029	G	T	393814	64.2981	2.61063	1583.62	0.010866	MODERATE
PKD1	16	2090031	C	T	393810	107.489	4.36389	2647.59	0.00421973	MODERATE
PKD1	16	2090032	G	A	393814	8.02593	0.479033	134.47	0.147563	MODERATE
PKD1	16	2090034	C	A	393814	20.9326	1.12561	389.275	0.0414195	MODERATE
PKD1	16	2090035	C	G	393814	75.6616	3.06705	1866.51	0.00816425	MODERATE
PKD1	16	2090044	C	T	393813	70.3643	2.84612	1739.61	0.00934799	MODERATE
PKD1	16	2090045	G	C	393811	100.396	4.06034	2482.39	0.00486073	MODERATE
PKD1	16	2090049	A	G	393812	3.61197	0.221106	59.005	0.367538	MODERATE
PKD1	16	2090055	T	C	393814	45.1658	2.1424	952.181	0.0142919	MODERATE
PKD1	16	2090065	TGGA	T	393813	34.2019	1.74702	669.578	0.0199333	MODERATE
PKD1	16	2090070	G	A	393814	1.22514	0.0763147	19.668	0.886002	MODERATE
PKD1	16	2090071	A	T	393814	9.91742	0.584104	168.387	0.112321	MODERATE
PKD1	16	2090073	G	T	393814	34.6314	1.78758	670.925	0.0190743	MODERATE
PKD1	16	2090073	G	A	393814	83.3649	3.38506	2053.05	0.00681161	MODERATE
PKD1	16	2090074	T	A	393814	100.79	4.0756	2492.54	0.00482682	MODERATE
PKD1	16	2090076	G	A	393814	35.0911	1.67664	734.435	0.0218464	MODERATE
PKD1	16	2090080	G	A	393814	15.4164	0.879591	270.2	0.0611851	MODERATE
PKD1	16	2090085	G	C	393813	23.427	1.29305	424.443	0.0328555	MODERATE
PKD1	16	2090085	G	A	393813	25.3162	1.35436	473.22	0.0305412	MODERATE
PKD1	16	2090088	G	A	393814	102.551	4.15794	2529.32	0.00463568	MODERATE
PKD1	16	2090089	C	T	393813	36.8686	1.89153	718.624	0.0172849	MODERATE
PKD1	16	2090100	G	A	393814	19.0638	1.07209	338.99	0.0447108	MODERATE
PKD1	16	2090102	G	C	393814	27.9725	1.49997	521.649	0.0256434	MODERATE
PKD1	16	2090103	C	G	393814	58.7603	2.38045	1450.47	0.0127691	MODERATE
PKD1	16	2090109	G	A	393814	17.3441	0.988839	304.214	0.0509044	MODERATE
PKD1	16	2090112	G	A	393814	65.1778	2.64565	1605.71	0.0106163	MODERATE
PKD1	16	2090112	G	T	393814	77.4226	3.14718	1904.64	0.00777749	MODERATE
PKD1	16	2090113	G	A	393813	99.1638	4.0266	2442.12	0.0049221	MODERATE
PKD1	16	2090113	G	T	393813	82.7179	3.35802	2037.59	0.00691405	MODERATE
PKD1	16	2090121	G	A	393814	26.0787	1.40179	485.164	0.0287858	MODERATE
PKD1	16	2090128	C	A	393814	67.5001	2.7393	1663.29	0.00998586	MODERATE
PKD1	16	2090130	T	C	393814	49.7727	2.36825	1046.06	0.0119085	MODERATE
PKD1	16	2090131	T	C	393814	63.6175	3.0432	1329.91	0.0074176	MODERATE
PKD1	16	2090137	C	T	393814	48.2741	2.31463	1006.81	0.0123679	MODERATE
PKD1	16	2090139	C	A	393814	11.0279	0.645021	188.542	0.0974701	MODERATE
PKD1	16	2090140	T	C	393813	19.2004	1.07877	341.738	0.0442645	MODERATE
PKD1	16	2090142	G	A	393814	71.3391	11.1821	455.129	6.37804e-06	MODERATE
PKD1	16	2090145	G	A	393814	7.3693	0.441061	123.127	0.164466	MODERATE
PKD1	16	2090145	G	C	393814	39.9413	1.91425	833.385	0.0173661	MODERATE
PKD1	16	2090145	G	T	393814	59.7225	2.42204	1472.63	0.0123872	MODERATE
PKD1	16	2090149	G	C	393814	67.7299	2.75382	1665.81	0.00988239	MODERATE
PKD1	16	2090151	G	A	393813	66.4366	2.69888	1635.43	0.0102459	MODERATE
PKD1	16	2090155	G	A	393814	3.70616	0.227505	60.3751	0.357533	MODERATE
PKD1	16	2090160	G	A	393813	3.24738	0.19944	52.8756	0.408006	MODERATE
PKD1	16	2090161	G	A	393811	34.1943	1.84492	633.768	0.0177354	MODERATE
PKD1	16	2090164	C	G	393814	81.4259	3.30715	2004.8	0.00710826	MODERATE
PKD1	16	2090165	C	T	393813	63.7445	3.05366	1330.65	0.00736131	MODERATE
PKD1	16	2090166	A	G	393813	7.29999	0.439634	121.214	0.165537	MODERATE
PKD1	16	2090169	C	T	393812	93.4651	3.79913	2299.41	0.00549008	MODERATE
PKD1	16	2090173	C	T	393814	15.4056	0.875799	270.991	0.0615793	MODERATE
PKD1	16	2090178	C	T	393814	24.549	1.31826	457.158	0.0319404	MODERATE
PKD1	16	2090178	C	A	393814	61.8996	2.508	1527.73	0.0116663	MODERATE
PKD1	16	2090179	G	A	393813	0.977631	0.0610022	15.6677	0.987248	MODERATE
PKD1	16	2090188	G	A	393814	85.2961	3.45553	2105.44	0.00656821	MODERATE
PKD1	16	2090190	CG	C	393814	87.2473	3.52755	2157.9	0.00633132	HIGH
PKD1	16	2090190	C	T	393814	62.1956	2.51783	1536.36	0.0115922	MODERATE
PKD1	16	2090192	G	T	393814	100.311	4.04113	2489.97	0.00492054	MODERATE
PKD1	16	2090289	T	C	393813	51.9125	2.48748	1083.39	0.0108401	MODERATE
PKD1	16	2090293	C	T	393813	1.04837	0.571483	1.92322	0.878717	MODERATE
PKD1	16	2090294	C	A	393814	10.4963	0.618878	178.02	0.10358	MODERATE
PKD1	16	2090294	C	G	393814	46.4628	2.19649	982.835	0.0136893	MODERATE
PKD1	16	2090298	C	G	393814	54.6305	2.6184	1139.81	0.00985272	MODERATE
PKD1	16	2090298	C	T	393814	65.8651	2.67537	1621.54	0.0104058	MODERATE
PKD1	16	2090299	T	G	393814	22.2105	1.22685	402.091	0.0358762	MODERATE
PKD1	16	2090299	T	C	393814	47.3534	2.27166	987.097	0.0127935	MODERATE
PKD1	16	2090301	A	C	393814	72.413	2.94326	1781.58	0.00877847	MODERATE
PKD1	16	2090302	G	C	393814	40.2189	2.06611	782.903	0.0147255	MODERATE
PKD1	16	2090302	G	A	393814	41.0182	1.96408	856.631	0.0166062	MODERATE
PKD1	16	2090305	C	G	393814	112.338	4.53501	2782.76	0.00393724	MODERATE
PKD1	16	2090308	T	C	393814	74.6364	3.03345	1836.39	0.00831458	MODERATE
PKD1	16	2090309	C	T	393814	67.6935	2.7494	1666.69	0.00991649	HIGH
PKD1	16	2090316	C	T	393813	89.2798	3.62872	2196.61	0.00598365	MODERATE
PKD1	16	2090317	G	A	393814	8.52472	0.505616	143.727	0.137066	MODERATE
PKD1	16	2090322	C	T	393814	59.2686	2.40314	1461.74	0.0125571	MODERATE
PKD1	16	2090325	C	A	393814	102.952	4.17869	2536.45	0.0045875	MODERATE
PKD1	16	2090326	G	A	393813	6.64977	0.401136	110.236	0.186039	MODERATE
PKD1	16	2090330	G	C	393814	20.3251	1.11922	369.104	0.0417394	MODERATE
PKD1	16	2090337	T	A	393814	49.5177	2.35376	1041.74	0.0120488	MODERATE
PKD1	16	2090338	C	A	393814	49.5177	2.35376	1041.74	0.0120488	HIGH
PKD1	16	2090338	C	T	393814	69.1836	2.80979	1703.46	0.00954172	MODERATE
PKD1	16	2090340	A	G	393811	3.15329	0.193916	51.2759	0.41959	MODERATE
PKD1	16	2090346	T	C	393814	98.43	3.99987	2422.19	0.00498166	MODERATE
PKD1	16	2090347	C	G	393814	56.4054	2.29201	1388.11	0.0136067	MODERATE
PKD1	16	2090353	C	T	393814	18.5124	1.04338	328.459	0.0467117	MODERATE
PKD1	16	2090355	T	A	393813	8.40008	0.49964	141.224	0.139389	MODERATE
PKD1	16	2090359	G	A	393814	20.211	1.11606	366.004	0.0419244	MODERATE
PKD1	16	2090360	C	A	393814	76.3948	3.09942	1882.98	0.00800629	MODERATE
PKD1	16	2090373	C	T	393814	37.2157	1.90895	725.535	0.0170044	MODERATE
PKD1	16	2090374	G	A	393814	14.8566	2.85048	77.4319	0.00135763	MODERATE
PKD1	16	2090385	C	G	393814	8.41157	0.502238	140.879	0.1386	MODERATE
PKD1	16	2090388	C	T	393813	22.911	1.28953	407.056	0.0329105	MODERATE
PKD1	16	2090388	C	A	393813	98.5418	3.99698	2429.46	0.00499615	MODERATE
PKD1	16	2090389	G	A	393810	13.7051	0.797058	235.654	0.071282	MODERATE
PKD1	16	2090395	C	G	393813	16.3121	0.930125	286.075	0.0560819	MODERATE
PKD1	16	2090395	C	T	393813	81.2741	3.28913	2008.28	0.00719744	MODERATE
PKD1	16	2090397	T	C	393812	22.0912	1.21872	400.439	0.0362807	MODERATE
PKD1	16	2090400	T	A	393814	5.6482	0.342762	93.0735	0.225886	MODERATE
PKD1	16	2090404	G	A	393814	21.7449	4.07663	115.988	0.000311932	MODERATE
PKD1	16	2090407	A	G	393814	103.946	4.22723	2556.01	0.00447958	MODERATE
PKD1	16	2090409	C	T	393813	7.5228	0.448349	126.224	0.16078	MODERATE
PKD1	16	2090410	G	A	393814	7.27243	0.436942	121.042	0.166699	MODERATE
PKD1	16	2090413	G	A	393814	31.38	1.61942	608.063	0.0226836	MODERATE
PKD1	16	2090415	A	G	393812	53.7511	2.54295	1136.15	0.0104816	MODERATE
PKD1	16	2090416	TAAC	T	393813	66.545	2.69486	1643.22	0.0102904	MODERATE
PKD1	16	2090422	C	T	393812	45.8194	2.19786	955.211	0.0135818	MODERATE
PKD1	16	2090424	C	T	393814	19.8523	1.09084	361.291	0.0435182	MODERATE
PKD1	16	2090427	A	G	393814	64.1328	2.60658	1577.94	0.0108898	MODERATE
PKD1	16	2090431	G	A	393814	34.8668	1.79846	675.962	0.0188746	MODERATE
PKD1	16	2090434	G	C	393814	20.2887	1.14033	360.974	0.0404259	MODERATE
PKD1	16	2090437	C	T	393814	1.89995	0.117831	30.6355	0.650947	MODERATE
PKD1	16	2090445	A	G	393814	5.68619	0.344175	93.9431	0.224522	MODERATE
PKD1	16	2090449	G	A	393814	68.93	2.79262	1701.4	0.00965971	MODERATE
PKD1	16	2090454	G	A	393814	56.5557	2.29599	1393.1	0.013572	MODERATE
PKD1	16	2090461	G	A	393813	60.0595	2.43451	1481.67	0.0122808	MODERATE
PKD1	16	2090464	C	T	393813	40.4582	1.93689	845.1	0.017019	MODERATE
PKD1	16	2090466	A	C	393813	25.9655	1.39065	484.815	0.0291994	MODERATE
PKD1	16	2090467	C	T	393813	95.9112	3.87733	2372.5	0.00530616	MODERATE
PKD1	16	2090476	G	T	393813	25.1376	1.3447	469.919	0.0309121	MODERATE
PKD1	16	2090478	G	A	393814	26.2233	1.44555	475.711	0.0271632	MODERATE
PKD1	16	2090478	G	T	393814	53.3934	2.16413	1317.32	0.0150166	MODERATE
PKD1	16	2090479	G	A	393814	43.8142	2.07569	924.84	0.0151276	MODERATE
PKD1	16	2090482	A	G	393814	105.98	4.30157	2611.09	0.00433929	MODERATE
PKD1	16	2090484	A	G	393814	97.8814	3.9685	2414.21	0.00506617	MODERATE
PKD1	16	2090485	G	C	393814	38.3982	1.84122	800.786	0.0185808	MODERATE
PKD1	16	2090487	T	A	393814	54.665	2.60292	1148.04	0.0100008	MODERATE
PKD1	16	2090488	G	A	393814	40.8233	1.95722	851.481	0.0167004	MODERATE
PKD1	16	2090493	G	A	393814	20.8726	1.15146	378.361	0.0398439	MODERATE
PKD1	16	2090493	G	C	393814	100.729	4.0893	2481.19	0.00478019	MODERATE
PKD1	16	2090494	A	G	393813	40.2054	1.92689	838.904	0.0171672	MODERATE
PKD1	16	2090495	C	G	393814	70.5141	2.85858	1739.41	0.00926346	MODERATE
PKD1	16	2090499	G	A	393813	32.5858	1.6739	634.348	0.0214441	MODERATE
PKD1	16	2090499	G	T	393813	99.7813	4.04496	2461.41	0.00488641	MODERATE
PKD1	16	2090503	G	A	393814	88.0336	3.57666	2166.81	0.00614887	MODERATE
PKD1	16	2090503	G	C	393814	116.451	4.61698	2937.18	0.00386637	MODERATE
PKD1	16	2090503	G	GAC	393814	85.8189	3.48177	2115.27	0.00647024	HIGH
PKD1	16	2090508	A	G	393813	16.1268	0.907261	286.657	0.0582675	MODERATE
PKD1	16	2090509	G	C	393814	84.049	3.41225	2070.26	0.00671273	MODERATE
PKD1	16	2090511	G	A	393814	43.2997	2.03237	922.501	0.0157624	MODERATE
PKD1	16	2090512	T	C	393814	48.0287	2.27708	1013.03	0.0128119	MODERATE
PKD1	16	2090518	G	C	393814	6.23832	0.376776	103.289	0.201122	MODERATE
PKD1	16	2090518	G	A	393814	8.27069	0.493783	138.531	0.14177	MODERATE
PKD1	16	2090524	T	A	393813	1.97578	0.122465	31.8762	0.63127	MODERATE
PKD1	16	2090524	T	C	393813	7.49471	0.451208	124.489	0.160056	MODERATE
PKD1	16	2090524	T	G	393813	71.7486	2.91708	1764.73	0.00891867	MODERATE
PKD1	16	2090526	C	T	393814	54.9474	2.63041	1147.81	0.00977583	MODERATE
PKD1	16	2090529	G	A	393813	100.815	4.0893	2485.44	0.00478362	MODERATE
PKD1	16	2090547	G	A	393814	10.4516	0.615531	177.466	0.10435	MODERATE
PKD1	16	2090549	C	G	393814	7.33664	0.438961	122.622	0.165456	MODERATE
PKD1	16	2090550	T	TGGGCCACGCTCCAGAGGG	393810	10.9461	0.64484	185.81	0.0976642	MODERATE
PKD1	16	2090550	T	C	393810	12.4277	0.716973	215.415	0.0833869	MODERATE
PKD1	16	2090557	C	G	393812	49.8241	2.36599	1049.22	0.0119414	MODERATE
PKD1	16	2090557	C	T	393812	112.913	4.57909	2784.24	0.00384778	MODERATE
PKD1	16	2090566	G	C	393814	96.0043	3.90171	2362.26	0.00522154	MODERATE
PKD1	16	2090568	G	A	393811	8.11346	0.482748	136.362	0.145911	MODERATE
PKD1	16	2090568	G	C	393811	61.8962	2.50832	1527.37	0.0116627	MODERATE
PKD1	16	2090577	C	T	393814	22.7638	1.25288	413.6	0.0346568	MODERATE
PKD1	16	2090580	G	T	393814	59.6356	2.84779	1248.83	0.00843063	MODERATE
PKD1	16	2090583	G	A	393814	48.7384	2.33612	1016.83	0.0121633	MODERATE
PKD1	16	2090583	G	C	393814	45.9622	2.17168	972.762	0.0139741	MODERATE
PKD1	16	2090675	A	G	393814	91.6041	3.71607	2258.11	0.00573164	MODERATE
PKD1	16	2090676	G	T	393813	72.3992	2.93852	1783.77	0.00881139	MODERATE
PKD1	16	2090679	T	G	393814	101.781	4.11998	2514.44	0.0047241	MODERATE
PKD1	16	2090681	G	C	393814	69.0861	2.80917	1699.04	0.00953896	MODERATE
PKD1	16	2090685	G	C	393814	58.8409	2.82137	1227.15	0.00855825	MODERATE
PKD1	16	2090687	T	C	393814	61.068	2.47007	1509.8	0.011989	MODERATE
PKD1	16	2090688	G	A	393814	56.6952	2.71707	1183.02	0.00919287	HIGH
PKD1	16	2090690	G	C	393814	66.225	2.68111	1635.79	0.0103852	MODERATE
PKD1	16	2090691	C	G	393814	5.07036	0.308433	83.3522	0.255745	MODERATE
PKD1	16	2090693	T	A	393814	8.50296	0.507844	142.367	0.136568	MODERATE
PKD1	16	2090693	T	C	393814	57.2041	2.32275	1408.81	0.0133043	MODERATE
PKD1	16	2090700	C	A	393814	59.2221	2.40374	1459.08	0.0125455	MODERATE
PKD1	16	2090706	G	A	393814	36.1224	1.85599	703.036	0.0178711	MODERATE
PKD1	16	2090706	G	C	393814	33.6095	1.7251	654.8	0.0203481	MODERATE
PKD1	16	2090709	C	T	393814	103.352	4.19882	2543.94	0.00454185	MODERATE
PKD1	16	2090712	C	A	393813	40.2633	2.0769	780.553	0.0145589	MODERATE
PKD1	16	2090717	C	T	393814	4.07332	0.810875	20.4618	0.0881195	MODERATE
PKD1	16	2090718	C	T	393814	75.1391	3.05053	1850.78	0.00823633	MODERATE
PKD1	16	2090723	G	A	393814	5.23233	0.318239	86.0273	0.246678	MODERATE
PKD1	16	2090724	T	C	393814	39.2634	2.01754	764.106	0.0153762	MODERATE
PKD1	16	2090729	C	G	393814	102.203	4.15467	2514.13	0.00463232	MODERATE
PKD1	16	2090736	G	C	393812	7.02333	0.422895	116.642	0.173941	MODERATE
PKD1	16	2090736	G	A	393812	96.0362	3.89185	2369.81	0.00525862	MODERATE
PKD1	16	2090738	T	C	393814	6.91222	0.415075	115.109	0.177909	MODERATE
PKD1	16	2090739	C	G	393814	24.5933	1.32424	456.737	0.031685	MODERATE
PKD1	16	2090741	G	A	393814	68.4445	2.78246	1683.64	0.00970353	MODERATE
PKD1	16	2090742	G	A	393810	46.2915	2.20786	970.579	0.0135072	MODERATE
PKD1	16	2090744	A	C	393814	14.2179	0.81481	248.095	0.068823	MODERATE
PKD1	16	2090747	G	A	393814	10.8874	0.640309	185.123	0.0986189	MODERATE
PKD1	16	2090747	G	C	393814	102.266	4.14188	2525.01	0.00467437	MODERATE
PKD1	16	2090750	C	T	393814	62.9976	3.01877	1314.67	0.00752435	MODERATE
PKD1	16	2090751	G	C	393814	47.0154	2.42194	912.675	0.010943	MODERATE
PKD1	16	2090754	A	G	393814	33.4342	1.7162	651.35	0.0205333	MODERATE
PKD1	16	2090755	T	A	393813	25.0178	1.339	467.431	0.0311307	MODERATE
PKD1	16	2090759	G	A	393810	26.7967	1.43915	498.947	0.0275263	MODERATE
PKD1	16	2090761	C	G	393814	1.33132	0.0829	21.3803	0.839894	MODERATE
PKD1	16	2090772	C	T	393814	43.3981	2.07145	909.218	0.0151344	MODERATE
PKD1	16	2090774	G	A	393814	56.3469	2.6975	1177.01	0.00932483	MODERATE
PKD1	16	2090775	A	C	393813	40.8889	1.95835	853.729	0.0166901	MODERATE
PKD1	16	2090783	C	G	393814	12.2537	0.706781	212.446	0.0851518	MODERATE
PKD1	16	2090783	C	T	393814	22.8045	1.227	423.832	0.0359787	MODERATE
PKD1	16	2090784	G	A	393814	77.0162	3.12681	1896.98	0.00787607	MODERATE
PKD1	16	2090784	G	T	393814	71.2213	2.89546	1751.87	0.00903864	MODERATE
PKD1	16	2090786	A	C	393814	11.128	0.655839	188.814	0.0953265	MODERATE
PKD1	16	2090790	A	T	393814	8.56811	0.506993	144.8	0.136465	MODERATE
PKD1	16	2090790	A	C	393814	78.2235	3.14584	1945.09	0.00783782	MODERATE
PKD1	16	2090792	C	T	393814	25.134	1.3492	468.214	0.03072	MODERATE
PKD1	16	2090793	G	C	393814	9.30966	0.553495	156.586	0.121327	MODERATE
PKD1	16	2090793	G	A	393814	14.9414	0.862206	258.924	0.0631563	MODERATE
PKD1	16	2090802	G	C	393814	71.1735	2.88713	1754.57	0.00909723	MODERATE
PKD1	16	2090804	G	A	393814	29.2046	1.61375	528.526	0.022379	MODERATE
PKD1	16	2090807	G	C	393814	8.75303	0.520416	147.22	0.131956	MODERATE
PKD1	16	2090807	G	A	393814	104.674	4.20622	2604.89	0.00456923	MODERATE
PKD1	16	2090808	C	T	393814	34.0762	1.75452	661.823	0.0197312	MODERATE
PKD1	16	2090885	T	C	393762	21.6337	1.21461	385.322	0.0364128	MODERATE
PKD1	16	2090886	T	G	393768	56.2803	2.28303	1387.4	0.0137085	MODERATE
PKD1	16	2090888	A	C	393764	51.8986	2.10427	1280	0.0157405	MODERATE
PKD1	16	2090889	C	T	393768	88.5399	3.58291	2187.97	0.00614703	MODERATE
PKD1	16	2090895	G	A	393769	71.012	2.88714	1746.61	0.00908493	MODERATE
PKD1	16	2090899	G	T	393765	15.7205	0.898077	275.182	0.0592468	MODERATE
PKD1	16	2090899	G	GA	393765	105.637	4.26783	2614.72	0.00442328	HIGH
PKD1	16	2090904	G	A	393791	50.1262	2.39316	1049.92	0.0116622	MODERATE
PKD1	16	2090907	G	C	393789	93.1893	3.78511	2294.32	0.00553161	MODERATE
PKD1	16	2090909	G	A	393784	13.1586	0.764444	226.503	0.0759042	MODERATE
PKD1	16	2090912	G	A	393765	61.2333	2.48351	1509.76	0.0118609	MODERATE
PKD1	16	2090915	G	A	393787	6.6329	0.399926	110.009	0.186705	MODERATE
PKD1	16	2090916	C	T	393794	5.1193	0.31209	83.9736	0.252574	MODERATE
PKD1	16	2090922	C	T	393778	5.53502	0.335929	91.199	0.231341	MODERATE
PKD1	16	2090924	C	T	393813	17.2973	0.975453	306.726	0.0520134	MODERATE
PKD1	16	2090925	G	C	393792	38.4971	1.97986	748.549	0.0159054	MODERATE
PKD1	16	2090927	G	A	393789	57.1946	2.73842	1194.57	0.00906365	MODERATE
PKD1	16	2090930	G	A	393806	14.0303	0.809359	243.215	0.0695786	MODERATE
PKD1	16	2090933	G	T	393813	65.0097	2.63347	1604.83	0.0107142	MODERATE
PKD1	16	2090941	C	A	393810	104.578	4.24173	2578.32	0.00446037	MODERATE
PKD1	16	2090945	G	A	393813	21.6593	1.19541	392.44	0.0374593	MODERATE
PKD1	16	2090946	C	T	393814	60.2236	2.88217	1258.38	0.00822865	MODERATE
PKD1	16	2090955	C	T	393814	58.9805	2.39639	1451.64	0.0126058	MODERATE
PKD1	16	2090956	G	C	393813	98.7544	4.00311	2436.21	0.00498418	MODERATE
PKD1	16	2090960	C	T	393809	70.6511	2.86557	1741.91	0.00922046	MODERATE
PKD1	16	2090963	G	A	393813	64.8041	3.10541	1352.34	0.00712469	MODERATE
PKD1	16	2090964	T	C	393807	56.454	2.70582	1177.85	0.00926431	MODERATE
PKD1	16	2090969	C	G	393802	34.4639	1.77013	671.002	0.0194414	MODERATE
PKD1	16	2090969	C	T	393802	58.9784	2.39631	1451.59	0.0126066	MODERATE
PKD1	16	2090969	C	A	393802	54.8159	2.22178	1352.42	0.014363	MODERATE
PKD1	16	2090970	G	A	393808	9.1379	0.541044	154.333	0.125017	MODERATE
PKD1	16	2090970	G	T	393808	65.4769	2.65899	1612.35	0.0105202	MODERATE
PKD1	16	2090973	G	A	393808	35.9255	1.71654	751.884	0.0209888	MODERATE
PKD1	16	2090975	G	A	393813	65.5438	2.65939	1615.4	0.0105223	MODERATE
PKD1	16	2090978	C	T	393811	62.3567	2.52897	1537.52	0.011493	MODERATE
PKD1	16	2090981	C	G	393812	98.499	3.99026	2431.43	0.00501725	MODERATE
PKD1	16	2090982	C	T	393814	71.804	2.9106	1771.39	0.00897033	MODERATE
PKD1	16	2090988	C	A	393814	12.2227	0.711022	210.113	0.0845358	MODERATE
PKD1	16	2090988	C	T	393814	103.134	4.17932	2545.06	0.00459252	MODERATE
PKD1	16	2090988	C	G	393814	84.3186	3.40799	2086.16	0.00674933	MODERATE
PKD1	16	2090990	A	C	393814	99.5829	4.04686	2450.49	0.00487209	MODERATE
PKD1	16	2090993	C	T	393814	36.2024	1.73575	755.071	0.0205713	MODERATE
PKD1	16	2091000	A	G	393812	94.6996	3.84743	2330.91	0.00536297	MODERATE
PKD1	16	2091002	T	A	393814	45.7908	2.16091	970.33	0.0141065	MODERATE
PKD1	16	2091002	T	C	393814	101.868	4.13927	2507	0.00466707	MODERATE
PKD1	16	2091005	C	A	393813	48.3497	2.29687	1017.77	0.0126004	MODERATE
PKD1	16	2091005	C	T	393813	69.9984	2.83895	1725.91	0.00937545	MODERATE
PKD1	16	2091006	G	A	393813	20.0801	1.10267	365.666	0.0427674	MODERATE
PKD1	16	2091007	G	C	393814	10.1988	0.604138	172.173	0.107294	MODERATE
PKD1	16	2091007	G	T	393814	32.524	1.6663	634.825	0.0216321	MODERATE
PKD1	16	2091011	G	A	393814	47.4796	2.23786	1007.35	0.013257	MODERATE
PKD1	16	2091012	C	T	393811	56.2305	2.69637	1172.64	0.00932276	MODERATE
PKD1	16	2091017	C	T	393814	2.53789	0.508404	12.6689	0.256242	MODERATE
PKD1	16	2091017	C	A	393814	79.6008	3.22107	1967.13	0.0074781	MODERATE
PKD1	16	2091018	C	T	393814	61.341	2.48894	1511.77	0.0118135	MODERATE
PKD1	16	2091023	T	G	393814	89.5956	3.63665	2207.36	0.00596539	MODERATE
PKD1	16	2091024	G	C	393813	54.6882	2.6179	1142.44	0.00986352	MODERATE
PKD1	16	2091026	G	C	393814	65.0099	2.63348	1604.83	0.0107141	MODERATE
PKD1	16	2091027	C	T	393814	63.3178	2.5642	1563.51	0.0112274	MODERATE
PKD1	16	2091030	G	A	393813	35.9196	1.84576	699.018	0.0180475	MODERATE
PKD1	16	2091032	C	T	393813	47.5516	2.24044	1009.25	0.0132319	MODERATE
PKD1	16	2091032	C	A	393813	37.0005	1.76808	774.31	0.0199513	MODERATE
PKD1	16	2091033	G	A	393814	28.2103	1.51421	525.57	0.0252217	MODERATE
PKD1	16	2091047	G	A	393813	46.9922	2.21512	996.906	0.0135017	MODERATE
PKD1	16	2091050	G	A	393811	9.7073	1.89135	49.8224	0.00645655	MODERATE
PKD1	16	2091053	G	A	393813	42.4123	2.18714	822.445	0.0132376	MODERATE
PKD1	16	2091059	G	A	393814	56.5113	2.71032	1178.29	0.00923168	MODERATE
PKD1	16	2091063	C	T	393814	7.1727	0.431987	119.095	0.169306	MODERATE
PKD1	16	2091063	C	G	393814	60.9627	2.9202	1272.67	0.00802062	MODERATE
PKD1	16	2091069	G	C	393812	105.043	4.26998	2584.11	0.00439548	MODERATE
PKD1	16	2091074	C	T	393813	5.95042	0.358181	98.8537	0.213544	MODERATE
PKD1	16	2091075	G	A	393814	103.29	4.19722	2541.9	0.00454433	MODERATE
PKD1	16	2091077	G	A	393814	17.2677	0.971724	306.849	0.0523278	MODERATE
PKD1	16	2091084	C	T	393814	7.44173	0.445841	124.213	0.16226	MODERATE
PKD1	16	2091084	C	A	393814	10.0449	0.595184	169.529	0.109579	MODERATE
PKD1	16	2091086	C	G	393814	105.235	4.27212	2592.27	0.00439633	MODERATE
PKD1	16	2091086	C	T	393814	94.9661	3.84992	2342.53	0.00536563	MODERATE
PKD1	16	2091087	C	T	393812	18.2918	1.04254	320.937	0.0467601	MODERATE
PKD1	16	2091087	C	A	393812	93.0123	3.77811	2289.84	0.00555067	HIGH
PKD1	16	2091093	G	C	393812	30.9738	1.59005	603.365	0.0234468	MODERATE
PKD1	16	2091101	C	T	393814	95.4464	3.87997	2347.96	0.00527597	MODERATE
PKD1	16	2091102	G	A	393809	22.5708	1.23917	411.117	0.0353103	MODERATE
PKD1	16	2091108	G	A	393809	29.5611	1.52591	572.679	0.0251287	MODERATE
PKD1	16	2091110	C	A	393808	66.6446	2.70931	1639.35	0.0101723	MODERATE
PKD1	16	2091113	T	A	393813	31.3955	1.61583	610.014	0.0227883	MODERATE
PKD1	16	2091114	C	T	393814	102.659	4.15625	2535.68	0.00464503	MODERATE
PKD1	16	2091118	G	T	393813	12.2227	0.71102	210.113	0.084536	MODERATE
PKD1	16	2091120	G	A	393811	110.173	4.45783	2722.85	0.00406183	MODERATE
PKD1	16	2091125	G	A	393813	27.646	5.10196	149.805	0.000118085	MODERATE
PKD1	16	2091129	G	A	393811	20.3988	1.14947	362.001	0.0398896	MODERATE
PKD1	16	2091129	G	C	393811	89.0487	3.61486	2193.63	0.00603211	MODERATE
PKD1	16	2091129	G	T	393811	63.8153	2.5962	1568.6	0.0109606	MODERATE
PKD1	16	2091132	C	G	393810	32.5559	1.67166	634.029	0.0214968	MODERATE
PKD1	16	2091133	C	A	393814	43.2886	2.04769	915.129	0.0155054	MODERATE
PKD1	16	2091133	C	G	393814	69.1098	2.80889	1700.37	0.00954306	MODERATE
PKD1	16	2091141	C	T	393810	4.59627	0.280036	75.4393	0.285348	MODERATE
PKD1	16	2091143	G	A	393812	66.71	2.70712	1643.9	0.0101969	MODERATE
PKD1	16	2091143	G	C	393812	69.465	2.82453	1708.39	0.00944687	MODERATE
PKD1	16	2091145	G	T	393812	50.3361	2.40114	1055.21	0.0115965	MODERATE
PKD1	16	2091148	G	C	393811	52.0099	2.46399	1097.83	0.0111004	MODERATE
PKD1	16	2091149	T	C	393808	18.8952	1.06061	336.628	0.0454994	MODERATE
PKD1	16	2091150	G	A	393809	32.7189	1.75924	608.518	0.0193497	MODERATE
PKD1	16	2091153	C	A	393804	18.1733	1.02228	323.073	0.0482717	MODERATE
PKD1	16	2091155	G	A	393811	66.558	2.70096	1640.14	0.0102379	MODERATE
PKD1	16	2091157	G	T	393792	27.6928	1.48159	517.611	0.0262086	MODERATE
PKD1	16	2091157	G	C	393792	36.6362	1.75593	764.39	0.0201697	MODERATE
PKD1	16	2091159	A	G	393806	22.1321	1.2199	401.531	0.0362257	MODERATE
PKD1	16	2091165	G	T	393809	76.9456	3.11611	1900.01	0.007938	MODERATE
PKD1	16	2091167	A	T	393163	91.2668	3.70772	2246.56	0.00574948	MODERATE
PKD1	16	2091170	C	A	393807	1.09088	0.556863	2.13702	0.799842	MODERATE
PKD1	16	2091170	C	G	393807	68.9832	2.8047	1696.68	0.00956656	MODERATE
PKD1	16	2091174	C	T	393814	101.698	4.1343	2501.61	0.00467592	MODERATE
PKD1	16	2091424	G	A	393804	101.882	4.13057	2512.94	0.00469475	MODERATE
PKD1	16	2091427	G	C	393809	67.2592	2.6572	1702.47	0.010688	MODERATE
PKD1	16	2091430	A	G	393809	62.5056	2.99651	1303.83	0.00762985	MODERATE
PKD1	16	2091431	G	A	393806	12.1868	0.709245	209.404	0.0848535	MODERATE
PKD1	16	2091433	A	G	393806	33.9805	1.75012	659.771	0.019817	MODERATE
PKD1	16	2091434	G	C	393812	30.4363	1.63155	567.783	0.0221455	MODERATE
PKD1	16	2091436	G	A	393810	90.4487	3.66657	2231.23	0.00588047	MODERATE
PKD1	16	2091437	G	C	393806	9.02293	0.538498	151.186	0.126123	MODERATE
PKD1	16	2091437	G	T	393806	54.6803	2.21436	1350.25	0.0144501	MODERATE
PKD1	16	2091439	A	G	393803	23.3257	1.25655	433.002	0.0345847	MODERATE
PKD1	16	2091442	G	A	393811	104.949	4.26312	2583.63	0.00441181	MODERATE
PKD1	16	2091446	G	C	393808	6.95519	0.418053	115.714	0.176376	MODERATE
PKD1	16	2091446	G	A	393808	70.1908	2.84086	1734.24	0.00937546	MODERATE
PKD1	16	2091448	C	G	393811	25.2151	1.30016	489.017	0.0328852	MODERATE
PKD1	16	2091449	C	T	393811	22.846	1.22969	424.446	0.0358474	MODERATE
PKD1	16	2091452	C	T	393811	5.28233	0.321038	86.9151	0.2441	MODERATE
PKD1	16	2091453	G	C	393806	106.819	4.33302	2633.35	0.00428112	MODERATE
PKD1	16	2091455	T	C	393813	67.2299	2.72746	1657.17	0.0100645	MODERATE
PKD1	16	2091460	C	T	393814	1.3034	0.457025	3.7172	0.620205	MODERATE
PKD1	16	2091461	G	A	393813	11.0592	0.643792	189.976	0.0976338	MODERATE
PKD1	16	2091463	C	T	393814	2.25955	0.453017	11.2702	0.320118	MODERATE
PKD1	16	2091466	A	G	393806	69.8662	2.83743	1720.32	0.00937706	MODERATE
PKD1	16	2091467	G	C	393811	34.1699	1.63745	713.048	0.0227211	MODERATE
PKD1	16	2091469	G	T	393812	12.9531	0.748454	224.174	0.0782757	MODERATE
PKD1	16	2091470	C	A	393814	24.2982	1.33941	440.79	0.0309594	MODERATE
PKD1	16	2091478	C	T	393812	25.2129	1.34598	472.289	0.0308732	MODERATE
PKD1	16	2091479	G	A	393810	74.1353	3.00579	1828.49	0.00846574	MODERATE
PKD1	16	2091484	C	T	393814	14.424	0.832868	249.8	0.0666133	MODERATE
PKD1	16	2091488	G	A	393811	33.6943	1.61476	703.078	0.0232623	MODERATE
PKD1	16	2091490	G	C	393812	107.056	4.34078	2640.29	0.00426797	MODERATE
PKD1	16	2091499	G	A	393807	18.8813	1.06174	335.775	0.0454184	MODERATE
PKD1	16	2091500	C	T	393810	52.2705	2.48639	1098.87	0.0108928	MODERATE
PKD1	16	2091506	C	T	393788	15.1687	0.864451	266.17	0.0628412	MODERATE
PKD1	16	2091506	C	A	393788	58.0949	2.35411	1433.67	0.013014	MODERATE
PKD1	16	2091506	C	G	393788	92.5979	3.75388	2284.13	0.00562676	MODERATE
PKD1	16	2091508	G	A	393810	5.24365	0.318208	86.4084	0.246442	MODERATE
PKD1	16	2091514	G	A	393812	31.4402	1.60512	615.832	0.0231032	MODERATE
PKD1	16	2091514	G	C	393812	60.7943	2.46464	1499.59	0.0120213	MODERATE
PKD1	16	2091526	C	T	393811	26.2625	1.45168	475.116	0.0269482	MODERATE
PKD1	16	2091530	G	C	393810	71.6851	2.9045	1769.24	0.00900641	MODERATE
PKD1	16	2091541	G	A	393812	94.2098	3.82297	2321.62	0.00543295	MODERATE
PKD1	16	2091543	G	T	393811	38.2912	1.96719	745.337	0.0160983	MODERATE
PKD1	16	2091543	G	C	393811	42.1702	2.02135	879.77	0.0157781	MODERATE
PKD1	16	2091548	G	T	393810	31.4116	1.6142	611.255	0.0228378	MODERATE
PKD1	16	2091551	C	G	393812	104.797	4.24035	2589.99	0.00447252	MODERATE
PKD1	16	2091551	C	T	393812	68.5158	2.7809	1688.09	0.00972199	MODERATE
PKD1	16	2091554	C	T	393812	62.0566	2.5139	1531.89	0.0116199	MODERATE
PKD1	16	2091559	G	A	393812	62.043	2.52077	1527.04	0.0115477	MODERATE
PKD1	16	2091565	T	C	393809	7.17874	0.4311	119.541	0.169563	MODERATE
PKD1	16	2091569	G	A	393812	22.9946	1.23851	426.925	0.0354239	MODERATE
PKD1	16	2091571	G	A	393807	67.9885	2.75444	1678.18	0.00989835	MODERATE
PKD1	16	2091572	T	C	393810	100.115	4.07052	2462.32	0.00481622	MODERATE
PKD1	16	2091576	C	A	393811	44.0315	2.08671	929.109	0.014984	MODERATE
PKD1	16	2091581	G	T	393813	48.6742	2.31785	1022.14	0.0123793	MODERATE
PKD1	16	2091587	C	A	393813	17.1108	0.975144	300.243	0.0520471	MODERATE
PKD1	16	2091589	G	A	393812	48.8821	2.32871	1026.09	0.012272	MODERATE
PKD1	16	2091593	G	T	393813	37.6379	1.801	786.567	0.0193186	MODERATE
PKD1	16	2091778	C	CCCA	393813	67.6143	2.73771	1669.9	0.0100088	HIGH
PKD1	16	2091784	T	C	393813	102.356	4.15793	2519.7	0.00462819	MODERATE
PKD1	16	2091785	T	C	393813	103.518	4.2031	2549.55	0.00453529	MODERATE
PKD1	16	2091791	G	C	393813	49.1576	2.34323	1031.25	0.0121301	MODERATE
PKD1	16	2091798	G	C	393813	4.2802	0.261573	70.0383	0.307925	MODERATE
PKD1	16	2091804	C	A	393813	18.1471	1.02132	322.44	0.0483435	MODERATE
PKD1	16	2091805	T	C	393813	18.1873	1.02274	323.423	0.0482369	MODERATE
PKD1	16	2091814	C	T	393811	6.67162	0.400866	111.036	0.185897	MODERATE
PKD1	16	2091815	G	A	393812	61.621	2.95034	1287.02	0.00786722	MODERATE
PKD1	16	2091817	A	G	393813	67.2568	2.72954	1657.23	0.0100489	MODERATE
PKD1	16	2091820	C	T	393812	5.66557	0.342351	93.7595	0.22577	MODERATE
PKD1	16	2091821	G	A	393813	13.8713	0.799472	240.675	0.0708796	MODERATE
PKD1	16	2091821	G	C	393813	67.5649	2.73984	1666.17	0.00998666	MODERATE
PKD1	16	2091827	G	A	393813	73.3534	2.97234	1810.27	0.00864095	MODERATE
PKD1	16	2091829	C	G	393813	36.7118	1.88852	713.658	0.0173166	MODERATE
PKD1	16	2091833	C	T	393813	39.8166	7.08514	223.759	2.87675e-05	MODERATE
PKD1	16	2091840	G	C	393813	59.8988	2.86892	1250.6	0.00829677	MODERATE
PKD1	16	2091841	C	G	393812	23.4092	1.25619	436.233	0.0346185	MODERATE
PKD1	16	2091841	C	A	393812	51.6642	2.4695	1080.86	0.0110011	MODERATE
PKD1	16	2091841	C	T	393812	103.031	4.18767	2534.93	0.0045633	MODERATE
PKD1	16	2091857	G	C	393813	32.9883	1.69016	643.858	0.0211021	MODERATE
PKD1	16	2091859	A	C	393813	94.9429	3.85956	2335.54	0.00532874	MODERATE
PKD1	16	2091860	C	T	393812	38.2988	1.97471	742.792	0.0159637	MODERATE
PKD1	16	2091869	C	T	393813	30.0947	1.5547	582.551	0.0243313	MODERATE
PKD1	16	2091877	T	C	393811	66.9324	2.7192	1647.52	0.0101107	MODERATE
PKD1	16	2091889	G	A	393809	101.61	4.11632	2508.19	0.00472893	MODERATE
PKD1	16	2091892	C	A	393806	61.5296	2.50179	1513.27	0.0116963	MODERATE
PKD1	16	2091898	G	A	393808	7.356	0.441021	122.694	0.16459	MODERATE
PKD1	16	2091905	C	A	393811	35.9525	1.72457	749.508	0.0207971	MODERATE
PKD1	16	2092050	A	G	393814	65.381	3.12851	1366.36	0.00703067	MODERATE
PKD1	16	2092059	G	A	393814	41.1279	1.97031	858.496	0.0165106	MODERATE
PKD1	16	2092062	G	T	393814	5.89037	0.357406	97.0785	0.214855	MODERATE
PKD1	16	2092068	T	C	393814	66.9157	2.72212	1644.94	0.0100842	MODERATE
PKD1	16	2092081	C	G	393814	30.8082	1.57578	602.335	0.0238365	MODERATE
PKD1	16	2092083	G	A	393813	48.7093	2.33665	1015.38	0.0121531	MODERATE
PKD1	16	2092089	T	C	393814	16.8193	0.945724	299.123	0.0546102	MODERATE
PKD1	16	2092091	G	T	393813	10.999	0.645261	187.488	0.0974826	MODERATE
PKD1	16	2092091	G	C	393813	46.8949	2.22629	987.801	0.0133355	MODERATE
PKD1	16	2092093	G	A	393813	86.7395	3.52158	2136.47	0.00633209	MODERATE
PKD1	16	2092095	G	A	393813	5.24982	0.318168	86.6227	0.246326	MODERATE
PKD1	16	2092095	G	C	393813	65.9831	2.67952	1624.83	0.0103788	MODERATE
PKD1	16	2092097	A	T	393812	3.39708	0.208839	55.2586	0.390137	MODERATE
PKD1	16	2092098	C	T	393814	72.917	2.96204	1795.01	0.00868178	MODERATE
PKD1	16	2092101	T	C	393814	64.0744	2.59941	1579.4	0.0109529	MODERATE
PKD1	16	2092102	C	G	393814	1.27757	0.591213	2.76073	0.533229	MODERATE
PKD1	16	2092108	C	G	393813	79.3976	3.21842	1958.72	0.0074807	MODERATE
PKD1	16	2092110	A	T	393814	514.817	20.8775	12694.8	0.000134466	MODERATE
PKD1	16	2092111	C	G	393814	14.7367	2.81295	77.2039	0.00145279	MODERATE
PKD1	16	2092111	C	T	393814	71.7581	2.91457	1766.72	0.00893781	MODERATE
PKD1	16	2092112	G	GTCGTAA	393812	41.8844	2.00865	873.375	0.015952	MODERATE
PKD1	16	2092114	C	T	393813	2.22225	0.137635	35.8803	0.573682	MODERATE
PKD1	16	2092114	C	G	393813	40.5586	1.94012	847.888	0.0169748	MODERATE
PKD1	16	2092116	T	C	393812	43.5706	2.07993	912.723	0.015024	MODERATE
PKD1	16	2092117	A	G	393813	31.7315	1.6248	619.702	0.0226036	MODERATE
PKD1	16	2092120	C	T	393812	46.9565	2.23638	985.931	0.0132072	MODERATE
PKD1	16	2092120	C	A	393812	71.9441	2.92001	1772.58	0.00891183	MODERATE
PKD1	16	2092121	G	C	393808	70.1875	2.85351	1726.4	0.00927729	MODERATE
PKD1	16	2092125	G	A	393808	102.948	4.17362	2539.35	0.00460278	MODERATE
PKD1	16	2092144	C	G	393812	56.7931	2.30581	1398.84	0.0134728	MODERATE
PKD1	16	2092146	G	A	393812	6.36529	0.383395	105.679	0.196643	MODERATE
PKD1	16	2092159	C	A	393812	8.37392	0.499504	140.384	0.13957	MODERATE
PKD1	16	2092168	C	T	393814	52.0189	2.49128	1086.17	0.0108126	MODERATE
PKD1	16	2092170	G	A	393814	16.8868	0.964058	295.796	0.0530017	MODERATE
PKD1	16	2092173	G	A	393813	9.09636	0.541075	152.925	0.125178	MODERATE
PKD1	16	2092179	G	C	393814	18.107	1.01908	321.723	0.0485138	MODERATE
PKD1	16	2092181	G	C	393814	95.7293	3.88616	2358.14	0.00526585	HIGH
PKD1	16	2092185	A	C	393811	68.7307	2.79219	1691.83	0.00964728	MODERATE
PKD1	16	2092188	G	C	393812	66.7429	2.70209	1648.58	0.0102435	MODERATE
PKD1	16	2092479	C	G	393495	96.4288	3.91727	2373.72	0.00518413	HIGH
PKD1	16	2092492	G	A	393558	30.1416	1.61613	562.156	0.0225173	MODERATE
PKD1	16	2092495	C	G	393681	62.8545	2.55201	1548.07	0.0113063	MODERATE
PKD1	16	2092495	C	T	393681	66.8584	2.71586	1645.91	0.0101334	MODERATE
PKD1	16	2092501	G	A	393677	36.8302	1.89327	716.464	0.0172433	MODERATE
PKD1	16	2092506	C	T	393728	45.1403	2.14821	948.534	0.0142021	MODERATE
PKD1	16	2092509	G	C	393739	98.2814	3.99311	2418.98	0.00499847	MODERATE
PKD1	16	2092513	G	A	393731	106.212	4.31271	2615.75	0.00431622	MODERATE
PKD1	16	2092518	A	C	393739	3.94466	0.240663	64.6562	0.336169	MODERATE
PKD1	16	2092525	G	A	393737	4.44185	0.27049	72.9419	0.296367	MODERATE
PKD1	16	2092527	C	A	393759	103.843	4.21677	2557.24	0.00450668	MODERATE
PKD1	16	2092530	G	C	393755	5.10494	0.310691	83.8788	0.253676	MODERATE
PKD1	16	2092532	C	A	393758	19.4487	1.09457	345.57	0.0432267	MODERATE
PKD1	16	2092536	T	A	393750	98.0205	3.97295	2418.36	0.00505662	MODERATE
PKD1	16	2092539	C	G	393759	7.45125	0.444461	124.918	0.162645	MODERATE
PKD1	16	2092540	C	G	393757	7.45116	0.444456	124.916	0.162648	MODERATE
PKD1	16	2092540	C	T	393757	18.9172	1.06437	336.219	0.0452362	MODERATE
PKD1	16	2092546	C	T	393757	73.0345	2.96792	1797.23	0.00864891	MODERATE
PKD1	16	2092546	C	A	393757	59.813	2.42344	1476.25	0.0123805	MODERATE
PKD1	16	2092548	T	C	393760	1.21026	0.0753672	19.4344	0.89283	MODERATE
PKD1	16	2092548	T	G	393760	63.7365	2.58661	1570.53	0.011046	MODERATE
PKD1	16	2092549	A	T	393760	33.7479	1.7284	658.944	0.0202944	MODERATE
PKD1	16	2092563	T	A	393746	56.6338	2.29486	1397.64	0.0135946	MODERATE
PKD1	16	2092563	T	C	393746	71.1448	2.88996	1751.44	0.00907389	MODERATE
PKD1	16	2092566	G	A	393737	14.1715	0.824638	243.54	0.0676864	MODERATE
PKD1	16	2092575	G	A	393706	111.298	4.50676	2748.58	0.00397415	MODERATE
PKD1	16	2092591	A	T	393492	103.166	4.18264	2544.61	0.00458363	MODERATE
PKD1	16	2092955	G	A	393810	18.5559	1.02705	335.252	0.0479242	MODERATE
PKD1	16	2092955	G	C	393810	44.2619	2.11088	928.103	0.0146401	MODERATE
PKD1	16	2092957	G	A	393805	34.3287	1.76501	667.678	0.0195341	MODERATE
PKD1	16	2092961	T	C	393814	76.6934	3.10491	1894.38	0.00799153	MODERATE
PKD1	16	2092966	A	C	393814	70.8416	2.88128	1741.77	0.00911602	MODERATE
PKD1	16	2092972	G	A	393812	65.6027	2.66014	1617.86	0.0105207	MODERATE
PKD1	16	2092975	C	T	393814	71.7125	2.91267	1765.62	0.00894832	MODERATE
PKD1	16	2092976	G	A	393813	93.4619	3.79441	2302.1	0.00550814	MODERATE
PKD1	16	2092978	C	A	393814	80.7626	3.27071	1994.24	0.00726828	MODERATE
PKD1	16	2092980	G	T	393812	103.236	4.16784	2557.13	0.00463144	MODERATE
PKD1	16	2092995	G	C	393814	39.0464	1.87007	815.277	0.0180931	MODERATE
PKD1	16	2093003	T	G	393810	30.2293	1.55024	589.465	0.0244972	MODERATE
PKD1	16	2093011	C	T	393813	52.3444	9.04183	303.028	9.98015e-06	MODERATE
PKD1	16	2093012	G	A	393811	49.4397	2.34832	1040.87	0.0121042	MODERATE
PKD1	16	2093014	T	C	393811	73.5875	2.98202	1815.93	0.0085903	MODERATE
PKD1	16	2093018	C	T	393812	68.2314	2.77063	1680.31	0.00978349	MODERATE
PKD1	16	2093018	C	G	393812	67.5403	2.74241	1663.38	0.00996284	MODERATE
PKD1	16	2093026	T	C	393813	76.9871	3.08835	1919.15	0.00811631	MODERATE
PKD1	16	2093027	G	A	393810	6.84458	1.94605	24.0734	0.00272138	MODERATE
PKD1	16	2093030	A	G	393813	104.792	4.20541	2611.27	0.00457606	MODERATE
PKD1	16	2093032	G	A	393810	24.3164	1.30754	452.216	0.0323739	MODERATE
PKD1	16	2093044	T	G	393812	86.8595	3.51272	2147.79	0.00637983	MODERATE
PKD1	16	2093047	C	A	393813	32.085	1.64752	624.846	0.0220479	MODERATE
PKD1	16	2093048	T	C	393812	69.0728	2.79588	1706.46	0.00964469	MODERATE
PKD1	16	2093059	G	A	393810	58.3441	2.79627	1217.34	0.00870702	MODERATE
PKD1	16	2093078	T	C	393814	88.6162	3.60022	2181.21	0.00607425	MODERATE
PKD1	16	2093080	T	A	393812	8.96705	0.533601	150.689	0.12759	MODERATE
PKD1	16	2093083	A	C	393812	2.65912	0.16432	43.0312	0.491116	MODERATE
PKD1	16	2093090	G	A	393814	30.5119	1.57426	591.377	0.0238214	MODERATE
PKD1	16	2093545	C	T	393813	1.88643	0.746148	4.76932	0.179864	MODERATE
PKD1	16	2093546	G	A	393811	4.62673	0.281643	76.0062	0.283418	MODERATE
PKD1	16	2093551	A	T	393812	44.3872	2.12005	929.328	0.0145175	MODERATE
PKD1	16	2093557	T	C	393814	19.4268	1.07045	352.563	0.0448568	MODERATE
PKD1	16	2093558	G	A	393814	13.1543	0.771522	224.28	0.0749601	MODERATE
PKD1	16	2093575	C	A	393814	79.7429	3.23817	1963.74	0.00738887	MODERATE
PKD1	16	2093575	C	T	393814	97.6545	3.95865	2409.01	0.00509077	MODERATE
PKD1	16	2093576	G	A	393814	16.1286	0.920219	282.683	0.0570327	MODERATE
PKD1	16	2093582	C	T	393814	29.3316	1.57048	547.821	0.0236859	MODERATE
PKD1	16	2093585	C	T	393814	19.2252	1.06393	347.401	0.0452925	MODERATE
PKD1	16	2093590	G	C	393813	66.3824	2.69189	1637	0.0103029	MODERATE
PKD1	16	2093593	A	C	393814	62.9385	2.55349	1551.31	0.0112992	MODERATE
PKD1	16	2093600	G	A	393814	58.0803	2.77903	1213.85	0.00881888	MODERATE
PKD1	16	2093611	T	C	393814	15.2831	0.870853	268.211	0.0621302	MODERATE
PKD1	16	2093618	G	C	393813	31.5129	1.62094	612.649	0.0226677	MODERATE
PKD1	16	2093620	C	T	393814	9.30826	0.549275	157.742	0.122342	MODERATE
PKD1	16	2093621	G	A	393814	2.78356	1.29851	5.96697	0.00850333	MODERATE
PKD1	16	2093624	C	T	393813	66.0075	2.67805	1626.92	0.010394	MODERATE
PKD1	16	2093626	C	T	393814	16.3526	0.933295	286.519	0.055785	MODERATE
PKD1	16	2093627	G	A	393814	4.5002	0.274678	73.7295	0.291761	MODERATE
PKD1	16	2093629	G	A	393811	43.3084	2.05392	913.188	0.0154058	MODERATE
PKD1	16	2093635	C	T	393814	24.7474	1.33277	459.518	0.0313436	MODERATE
PKD1	16	2093635	C	A	393814	45.3086	2.15356	953.242	0.0141469	MODERATE
PKD1	16	2093636	G	A	393811	7.38164	0.441985	123.282	0.16405	MODERATE
PKD1	16	2093638	G	A	393810	113.049	4.58555	2787.04	0.00383653	MODERATE
PKD1	16	2093639	C	T	393814	100.531	4.08475	2474.2	0.00478692	MODERATE
PKD1	16	2093641	C	G	393814	6.4782	0.390854	107.373	0.192158	MODERATE
PKD1	16	2093641	C	T	393814	65.6907	2.66921	1616.69	0.0104462	MODERATE
PKD1	16	2093642	T	C	393814	53.8836	2.58147	1124.72	0.01012	MODERATE
PKD1	16	2093650	G	A	393813	33.8887	1.62465	706.886	0.0230219	MODERATE
PKD1	16	2093651	T	C	393814	56.6456	2.70829	1184.78	0.00926252	MODERATE
PKD1	16	2093656	G	C	393812	58.7832	2.38916	1446.31	0.0126698	MODERATE
PKD1	16	2093659	G	A	393813	27.4787	5.06823	148.983	0.000122162	MODERATE
PKD1	16	2093664	C	G	393814	19.2482	1.08174	342.5	0.044067	MODERATE
PKD1	16	2093668	A	C	393814	67.7296	2.73772	1675.59	0.0100181	MODERATE
PKD1	16	2093669	C	T	393814	7.60672	1.49504	38.7028	0.0145072	MODERATE
PKD1	16	2093672	G	C	393814	25.393	1.36091	473.806	0.0302841	MODERATE
PKD1	16	2093674	G	A	393810	62.3148	2.53091	1534.28	0.0114693	MODERATE
PKD1	16	2093679	A	T	393814	101.352	4.08418	2515.15	0.00482144	MODERATE
PKD1	16	2093687	C	G	393814	30.1773	1.54791	588.323	0.024559	MODERATE
PKD1	16	2093689	G	A	393814	102.571	4.17147	2522.1	0.00459497	MODERATE
PKD1	16	2093691	G	C	393814	75.1702	3.04956	1852.91	0.00824486	MODERATE
PKD1	16	2093698	C	T	393814	17.0151	0.956133	302.795	0.0536781	MODERATE
PKD1	16	2093699	G	A	393814	58.6914	2.81	1225.87	0.00863241	MODERATE
PKD1	16	2093702	T	G	393814	70.5109	2.85793	1739.65	0.00926822	MODERATE
PKD1	16	2093704	G	T	393814	62.8731	2.55277	1548.52	0.0113004	MODERATE
PKD1	16	2093716	A	C	393814	60.5196	2.45736	1490.47	0.0120739	MODERATE
PKD1	16	2093828	C	T	393814	77.7421	3.14794	1919.93	0.00779374	MODERATE
PKD1	16	2093831	G	A	393814	47.0063	2.24021	986.334	0.0131624	MODERATE
PKD1	16	2093842	A	G	393814	69.2242	2.81279	1703.64	0.00952097	MODERATE
PKD1	16	2093846	A	G	393814	63.6875	3.04991	1329.91	0.00738051	MODERATE
PKD1	16	2093852	C	T	393814	30.2344	1.55953	586.152	0.0242116	MODERATE
PKD1	16	2093854	C	T	393813	23.8845	1.27877	446.109	0.0336198	MODERATE
PKD1	16	2093858	T	C	393814	57.3238	2.74841	1195.61	0.00899382	MODERATE
PKD1	16	2093866	A	G	393814	102.929	4.18009	2534.49	0.0045824	MODERATE
PKD1	16	2093867	G	A	393814	64.6776	2.62174	1595.58	0.0107946	MODERATE
PKD1	16	2093867	G	C	393814	97.0522	3.94203	2389.41	0.00512324	MODERATE
PKD1	16	2093872	G	A	393814	4.36571	0.266473	71.5248	0.301601	MODERATE
PKD1	16	2093872	G	T	393814	46.5901	2.2164	979.354	0.0134298	MODERATE
PKD1	16	2093872	G	C	393814	41.2573	1.97477	861.959	0.0164508	MODERATE
PKD1	16	2093876	C	T	393814	10.8534	0.636258	185.14	0.0994448	MODERATE
PKD1	16	2093876	C	A	393814	92.2583	3.74173	2274.77	0.0056592	MODERATE
PKD1	16	2093882	C	A	393814	37.9693	1.81124	795.956	0.0191504	MODERATE
PKD1	16	2093882	C	T	393814	88.8554	3.60631	2189.3	0.00605971	MODERATE
PKD1	16	2093887	G	A	393811	8.84833	0.526336	148.751	0.129972	MODERATE
PKD1	16	2093887	G	C	393811	8.05371	0.480512	134.986	0.146946	MODERATE
PKD1	16	2093887	G	T	393811	40.4565	1.93423	846.191	0.0170688	MODERATE
PKD1	16	2093888	G	C	393814	65.0542	3.1208	1356.08	0.00705129	MODERATE
PKD1	16	2093891	G	A	393814	73.3437	2.97521	1808.04	0.0086202	MODERATE
PKD1	16	2093892	G	T	393814	26.757	1.43582	498.626	0.0276408	MODERATE
PKD1	16	2093893	A	C	393814	78.8501	3.2022	1941.58	0.00754057	MODERATE
PKD1	16	2093896	C	A	393814	67.884	2.75422	1673.16	0.00989167	MODERATE
PKD1	16	2093897	T	C	393814	30.819	1.57599	602.675	0.0238323	MODERATE
PKD1	16	2093899	G	A	393810	4.95629	0.302397	81.2335	0.261959	MODERATE
PKD1	16	2093906	C	T	393814	81.8772	3.31954	2019.52	0.00706832	MODERATE
PKD1	16	2093915	A	T	393813	97.048	3.93462	2393.7	0.00514921	MODERATE
PKD1	16	2093916	GACAGCC	G	393783	50.2776	2.40702	1050.19	0.0115225	MODERATE
PKD1	16	2093916	G	GACAGCC	393783	85.2401	12.5681	578.121	5.32672e-06	MODERATE
PKD1	16	2093920	G	A	393783	49.0893	2.34015	1029.74	0.0121588	MODERATE
PKD1	16	2093921	C	A	393783	36.0959	1.7248	755.4	0.020817	MODERATE
PKD1	16	2093936	C	A	393813	105.64	4.29233	2599.95	0.00435323	MODERATE
PKD1	16	2093936	C	T	393813	62.9157	2.54956	1552.58	0.0113364	MODERATE
PKD1	16	2093942	G	A	393813	26.0827	1.40434	484.435	0.0286876	MODERATE
PKD1	16	2093951	G	C	393813	69.3481	2.81716	1707.09	0.00949597	MODERATE
PKD1	16	2093954	C	T	393814	97.477	3.94368	2409.36	0.0051356	MODERATE
PKD1	16	2093958	G	GGCCAGGGAGGCAC	393813	84.1837	3.40042	2084.12	0.00677998	HIGH
PKD1	16	2093962	A	C	393814	58.2123	2.7865	1216.1	0.00877187	MODERATE
PKD1	16	2093968	G	A	393812	91.4586	3.71578	2251.12	0.00572583	MODERATE
PKD1	16	2093969	C	T	393812	8.78227	2.48048	31.0941	0.000756334	MODERATE
PKD1	16	2093973	C	G	393814	12.1343	0.700912	210.07	0.0862183	MODERATE
PKD1	16	2093975	A	G	393809	58.5673	2.3744	1444.63	0.0128206	MODERATE
PKD1	16	2093978	C	A	393814	7.3127	2.52391	21.1876	0.000246673	MODERATE
PKD1	16	2093980	G	A	393814	10.9314	0.640748	186.495	0.0984481	MODERATE
PKD1	16	2093989	C	T	393814	0.604413	0.0378089	9.66213	0.721811	MODERATE
PKD1	16	2093990	G	A	393814	21.1781	1.1696	383.473	0.0388304	MODERATE
PKD1	16	2093995	C	T	393814	4.9129	0.299028	80.7169	0.265	MODERATE
PKD1	16	2093996	G	A	393809	7.33304	0.440407	122.099	0.164992	MODERATE
PKD1	16	2093996	G	C	393809	56.0856	2.27445	1383.01	0.0137986	MODERATE
PKD1	16	2094002	C	T	393812	74.204	3.00826	1830.37	0.00845377	MODERATE
PKD1	16	2094013	C	G	393811	1.64387	0.330465	8.17731	0.543688	MODERATE
PKD1	16	2094098	T	C	393789	107.685	4.36917	2654.07	0.00421222	MODERATE
PKD1	16	2094105	C	G	393749	29.7432	1.52781	579.035	0.0251053	MODERATE
PKD1	16	2094106	C	T	393776	69.3564	2.82093	1705.22	0.00946675	MODERATE
PKD1	16	2094109	G	A	393743	14.7143	0.839014	258.054	0.0657892	MODERATE
PKD1	16	2094112	G	C	393775	2.81995	0.174097	45.6764	0.465613	MODERATE
PKD1	16	2094121	T	G	393799	108.579	4.39599	2681.86	0.00417072	MODERATE
PKD1	16	2094133	A	G	393774	3.39084	0.208596	55.12	0.390735	MODERATE
PKD1	16	2094136	C	A	393769	0.342502	0.0214642	5.46527	0.448347	MODERATE
PKD1	16	2094145	G	A	393790	39.2247	1.87977	818.492	0.0179268	MODERATE
PKD1	16	2094149	G	T	393765	22.5327	1.20911	419.913	0.0368701	MODERATE
PKD1	16	2094152	C	T	393808	68.5495	2.77896	1690.93	0.00974058	MODERATE
PKD1	16	2094158	C	T	393781	35.3921	1.81686	689.433	0.0185681	MODERATE
PKD1	16	2094159	C	CTGG	393777	8.35725	1.63746	42.6536	0.0106817	MODERATE
PKD1	16	2094163	A	G	393788	60.1859	2.44152	1483.64	0.0122153	MODERATE
PKD1	16	2094164	G	C	393780	71.7528	2.91302	1767.4	0.00894878	MODERATE
PKD1	16	2094170	G	A	393778	68.4695	2.77321	1690.49	0.00978142	HIGH
PKD1	16	2094173	G	C	393777	47.8828	2.27389	1008.3	0.0128342	MODERATE
PKD1	16	2094178	A	C	393786	48.4489	2.30808	1016.99	0.0124721	MODERATE
PKD1	16	2094179	G	C	393780	0.833464	0.24099	2.88254	0.773547	MODERATE
PKD1	16	2094181	G	A	393735	0.812543	0.5146	1.28299	0.37308	MODERATE
PKD1	16	2094181	G	T	393735	91.7735	3.7215	2263.16	0.00571767	MODERATE
PKD1	16	2094187	G	A	393758	46.9022	2.2294	986.733	0.0132944	MODERATE
PKD1	16	2094190	T	G	393735	80.4305	3.2596	1984.62	0.00731011	MODERATE
PKD1	16	2094200	G	C	393694	54.466	2.60232	1139.96	0.00998514	MODERATE
PKD1	16	2094205	C	T	393678	94.512	3.84003	2326.16	0.00538223	MODERATE
PKD1	16	2094208	G	C	393700	56.8349	2.30603	1400.76	0.0134745	MODERATE
PKD1	16	2097146	AC	A	393782	69.8522	2.83797	1719.3	0.00937175	HIGH
PKD1	16	2097158	G	A	393785	42.4145	1.99175	903.219	0.0163278	MODERATE
PKD1	16	2097162	G	T	393769	3.21992	0.197926	52.3826	0.411249	MODERATE
PKD1	16	2097166	G	A	393773	26.1334	1.40198	487.135	0.0287902	MODERATE
PKD1	16	2097173	T	C	393785	104.853	4.25338	2584.82	0.00443653	MODERATE
PKD1	16	2097176	G	A	393809	98.65	3.99545	2435.73	0.00500585	MODERATE
PKD1	16	2097181	T	A	393812	82.9184	3.36555	2042.9	0.00688647	MODERATE
PKD1	16	2097181	T	C	393812	64.4014	2.61934	1583.43	0.0107928	MODERATE
PKD1	16	2097190	G	C	393810	68.5747	2.78743	1687.04	0.00967346	MODERATE
PKD1	16	2097191	G	A	393811	66.8636	2.71269	1648.09	0.0101613	MODERATE
PKD1	16	2097196	G	C	393809	45.8663	2.17613	966.723	0.0138967	MODERATE
PKD1	16	2097203	T	C	393812	62.4969	2.53664	1539.78	0.0114279	MODERATE
PKD1	16	2097208	C	T	393811	15.4623	0.89023	268.564	0.0600902	MODERATE
PKD1	16	2097210	C	G	393812	94.9655	3.85738	2337.97	0.00533782	MODERATE
PKD1	16	2097212	C	T	393810	53.9606	2.5634	1135.89	0.0103031	MODERATE
PKD1	16	2097218	G	T	393808	2.54143	1.00362	6.43556	0.0491159	MODERATE
PKD1	16	2097218	G	C	393808	34.2516	1.75909	666.917	0.0196576	MODERATE
PKD1	16	2097221	C	T	393812	69.441	2.82369	1707.71	0.0094516	MODERATE
PKD1	16	2097221	C	G	393812	15.4034	0.878196	270.173	0.0613323	MODERATE
PKD1	16	2097241	T	A	393809	54.5549	2.2104	1346.47	0.0144908	MODERATE
PKD1	16	2097321	G	A	393805	20.2594	1.11935	366.681	0.0417228	MODERATE
PKD1	16	2097324	G	A	393808	25.4267	1.36802	472.594	0.0299972	MODERATE
PKD1	16	2097327	G	A	393808	9.04289	0.540038	151.422	0.125656	MODERATE
PKD1	16	2097327	GAGA	G	393808	30.4357	1.63152	567.772	0.0221463	MODERATE
PKD1	16	2097333	G	A	393811	6.04045	1.72276	21.1793	0.00495816	MODERATE
PKD1	16	2097333	G	C	393811	39.5628	2.02388	773.376	0.0153182	MODERATE
PKD1	16	2097337	T	C	393812	31.3791	1.61734	608.809	0.0227423	MODERATE
PKD1	16	2097340	C	T	393812	109.508	4.44242	2699.45	0.00407963	MODERATE
PKD1	16	2097342	G	A	393812	30.2611	1.56001	587.007	0.0242023	MODERATE
PKD1	16	2097345	G	A	393811	3.76622	0.231199	61.3515	0.351658	MODERATE
PKD1	16	2097345	G	C	393811	9.74949	0.577911	164.476	0.114197	MODERATE
PKD1	16	2097348	T	C	393802	42.5322	2.03396	889.391	0.0156203	MODERATE
PKD1	16	2097351	G	A	393806	9.07704	0.535144	153.963	0.126735	MODERATE
PKD1	16	2097351	G	C	393806	60.0056	2.87872	1250.79	0.00823419	MODERATE
PKD1	16	2097366	A	T	393810	68.3097	2.77065	1684.16	0.00978964	MODERATE
PKD1	16	2097370	C	T	393812	98.5229	3.9954	2429.48	0.00500073	MODERATE
PKD1	16	2097370	C	G	393812	49.6052	2.36839	1038.97	0.011886	MODERATE
PKD1	16	2097373	C	T	393812	4.51446	0.276082	73.82	0.290413	MODERATE
PKD1	16	2097376	C	T	393812	16.4024	0.922628	291.601	0.0567643	MODERATE
PKD1	16	2097379	C	T	393811	11.8425	0.689111	203.514	0.0885011	MODERATE
PKD1	16	2097382	G	A	393807	17.8124	1.01493	312.613	0.0488266	MODERATE
PKD1	16	2097384	C	A	393812	63.6402	2.58277	1568.11	0.0110745	MODERATE
PKD1	16	2097386	CA	C	393808	4.1419	0.253612	67.6439	0.318645	HIGH
PKD1	16	2097394	G	A	393782	37.2548	1.91617	724.317	0.0168714	MODERATE
PKD1	16	2097399	G	A	393780	2.74409	0.169452	44.4377	0.477394	MODERATE
PKD1	16	2097403	G	C	393782	7.67836	0.459597	128.28	0.155944	MODERATE
PKD1	16	2097408	C	T	393810	2.47831	0.153168	40.0998	0.52283	MODERATE
PKD1	16	2097408	C	G	393810	74.2964	3.0194	1828.16	0.00838487	MODERATE
PKD1	16	2097409	G	A	393811	3.21953	0.197883	52.3813	0.411313	MODERATE
PKD1	16	2097409	G	C	393811	84.852	3.42817	2100.2	0.0066782	MODERATE
PKD1	16	2097411	G	A	393810	76.7568	3.0982	1901.62	0.00803824	MODERATE
PKD1	16	2097420	C	T	393812	1.07461	0.738366	1.56399	0.707043	MODERATE
PKD1	16	2097421	G	A	393811	9.40048	0.559396	157.972	0.119598	MODERATE
PKD1	16	2097427	T	A	393812	27.937	1.50313	519.236	0.0255295	MODERATE
PKD1	16	2097429	C	G	393812	89.3789	3.61936	2207.18	0.00602923	MODERATE
PKD1	16	2097430	T	C	393812	35.1974	1.80944	684.665	0.0186941	MODERATE
PKD1	16	2097435	A	G	393812	73.3673	2.98082	1805.8	0.0085828	MODERATE
PKD1	16	2097439	T	G	393812	50.1697	2.36176	1065.73	0.0120341	MODERATE
PKD1	16	2097441	G	C	393812	68.4832	2.77577	1689.6	0.00976144	MODERATE
PKD1	16	2097442	A	G	393812	72.4476	2.94362	1783.06	0.00877842	MODERATE
PKD1	16	2097444	G	A	393809	62.5099	2.53835	1539.38	0.0114118	MODERATE
PKD1	16	2097450	C	T	393814	61.8062	2.51267	1520.3	0.011609	MODERATE
PKD1	16	2097451	T	C	393813	17.461	0.994366	306.614	0.0504534	MODERATE
PKD1	16	2097454	G	A	393813	38.9074	1.86533	811.54	0.0181665	MODERATE
PKD1	16	2097460	C	T	393813	7.44239	0.442234	125.249	0.163466	MODERATE
PKD1	16	2097462	G	A	393814	4.49664	0.274911	73.5502	0.291731	MODERATE
PKD1	16	2097465	C	A	393814	62.5215	2.53975	1539.1	0.0113988	MODERATE
PKD1	16	2097469	T	C	393813	5.1762	0.31329	85.5216	0.250597	MODERATE
PKD1	16	2097471	A	G	393814	46.3741	2.21473	971.028	0.0134235	MODERATE
PKD1	16	2097474	G	A	393814	6.48162	2.23865	18.7664	0.000569576	MODERATE
PKD1	16	2097475	T	C	393814	16.3397	0.929365	287.277	0.0561483	MODERATE
PKD1	16	2097481	C	T	393814	39.39	2.02796	765.089	0.01522	MODERATE
PKD1	16	2097484	C	T	393778	0.529544	0.107054	2.6194	0.43574	MODERATE
PKD1	16	2097489	G	A	393814	28.537	1.53016	532.204	0.0247735	MODERATE
PKD1	16	2097490	G	A	393814	71.7457	2.91639	1765.01	0.00892354	MODERATE
PKD1	16	2097492	C	G	393814	32.7596	1.68634	636.401	0.0211552	MODERATE
PKD1	16	2097495	C	T	393814	4.72363	0.288683	77.2913	0.276274	MODERATE
PKD1	16	2097499	C	G	393814	0.589314	0.0368784	9.4172	0.70842	MODERATE
PKD1	16	2097504	C	T	393814	22.2203	1.19434	413.4	0.0376144	HIGH
PKD1	16	2097735	A	G	393811	73.5419	2.97848	1815.83	0.00861165	MODERATE
PKD1	16	2097741	C	G	393810	18.6542	1.04999	331.414	0.0462407	MODERATE
PKD1	16	2097744	G	C	393810	93.7129	3.80562	2307.67	0.00547649	MODERATE
PKD1	16	2097744	G	T	393810	98.7236	4.00951	2430.81	0.00496126	MODERATE
PKD1	16	2097752	T	A	393813	17.5712	1.00268	307.922	0.0497864	MODERATE
PKD1	16	2097761	A	C	393813	75.6443	3.04697	1877.95	0.00829452	MODERATE
PKD1	16	2097770	A	T	393814	53.8139	2.17778	1329.77	0.0148674	MODERATE
PKD1	16	2097776	G	A	393812	12.3301	0.709716	214.213	0.0846062	MODERATE
PKD1	16	2097780	G	A	393812	76.7267	3.11626	1889.12	0.00792254	HIGH
PKD1	16	2097782	T	C	392962	33.4454	1.70636	655.544	0.0207808	HIGH
PKD1	16	2097867	C	T	393780	106.558	4.3175	2629.9	0.00431511	HIGH
PKD1	16	2097870	C	T	393792	14.7653	0.851697	255.975	0.0643599	MODERATE
PKD1	16	2097872	G	C	393779	30.5006	1.57016	592.479	0.0239426	MODERATE
PKD1	16	2097872	G	A	393779	89.9183	3.6491	2215.69	0.00592821	MODERATE
PKD1	16	2097873	C	T	393769	30.3233	5.46806	168.159	9.46829e-05	MODERATE
PKD1	16	2097879	G	C	393758	71.7526	2.91323	1767.26	0.00894722	MODERATE
PKD1	16	2097886	G	C	393766	14.1014	0.806309	246.617	0.0699079	MODERATE
PKD1	16	2097887	A	G	393772	66.8289	2.70658	1650.09	0.0102115	MODERATE
PKD1	16	2097890	G	A	393744	9.087	0.540512	152.769	0.125356	MODERATE
PKD1	16	2097890	G	T	393744	35.1589	1.68177	735.028	0.0217263	MODERATE
PKD1	16	2097894	G	A	393767	3.90488	1.53691	9.92129	0.00419231	MODERATE
PKD1	16	2097894	G	C	393767	50.5444	2.38834	1069.67	0.0117686	MODERATE
PKD1	16	2097895	G	C	393773	113.074	4.57799	2792.89	0.00385551	MODERATE
PKD1	16	2097899	G	C	393790	36.4381	1.87549	707.941	0.0175289	MODERATE
PKD1	16	2097903	T	C	393764	16.8084	0.944138	299.238	0.0547524	MODERATE
PKD1	16	2097912	C	T	393762	2.1195	0.131372	34.195	0.596509	MODERATE
PKD1	16	2097917	G	A	393759	9.79148	0.577596	165.986	0.114134	MODERATE
PKD1	16	2097921	C	T	393800	93.031	3.77799	2290.84	0.00555202	MODERATE
PKD1	16	2097923	A	G	393776	67.6624	2.74841	1665.77	0.00992232	MODERATE
PKD1	16	2097924	G	C	393761	29.6447	1.59028	552.615	0.0231605	MODERATE
PKD1	16	2097930	T	C	393771	19.6327	1.10557	348.639	0.0425259	MODERATE
PKD1	16	2097933	C	T	393776	6.49382	0.391139	107.812	0.191851	MODERATE
PKD1	16	2097933	C	G	393776	58.8209	2.37804	1454.94	0.0128035	MODERATE
PKD1	16	2097936	T	C	393765	2.82497	0.174025	45.858	0.4652	MODERATE
PKD1	16	2097938	T	C	393766	40.5337	2.09196	785.376	0.0143638	MODERATE
PKD1	16	2097954	C	T	393761	7.03245	0.421578	117.31	0.174331	MODERATE
PKD1	16	2097959	G	A	393755	60.093	10.1331	356.373	6.48913e-06	MODERATE
PKD1	16	2097971	G	A	393678	17.8494	1.0175	313.123	0.0486286	MODERATE
PKD1	16	2097973	G	C	393681	19.0003	1.06757	338.162	0.0450194	MODERATE
PKD1	16	2097974	C	T	393733	38.003	1.80605	799.664	0.0192697	MODERATE
PKD1	16	2097978	C	T	393731	35.9164	1.71814	750.802	0.0209479	MODERATE
PKD1	16	2097980	G	A	393601	98.2067	3.9838	2420.94	0.00502714	MODERATE
PKD1	16	2097981	C	T	393670	23.965	1.27468	450.562	0.03383	MODERATE
PKD1	16	2099649	T	C	393810	104.167	4.23342	2563.14	0.00446956	MODERATE
PKD1	16	2099651	C	T	393807	0.973142	0.281294	3.3666	0.965706	MODERATE
PKD1	16	2099652	G	A	393809	7.70919	0.460537	129.049	0.15542	MODERATE
PKD1	16	2099660	C	T	393813	41.6477	1.99538	869.271	0.0161461	MODERATE
PKD1	16	2099661	G	A	393812	10.9283	0.640798	186.372	0.0984452	MODERATE
PKD1	16	2099667	G	A	393804	62.1972	2.98127	1297.6	0.00770567	MODERATE
PKD1	16	2099673	G	A	393812	102.552	4.15796	2529.34	0.00463562	MODERATE
PKD1	16	2099679	C	T	393812	41.3366	7.25039	235.672	2.78259e-05	MODERATE
PKD1	16	2099687	A	G	393812	16.439	0.938147	288.059	0.0553318	MODERATE
PKD1	16	2099688	C	T	393809	1.86689	0.115703	30.1225	0.65996	MODERATE
PKD1	16	2099688	C	G	393809	61.4076	2.48854	1515.31	0.0118241	MODERATE
PKD1	16	2099693	T	C	393810	6.42566	0.926372	44.5708	0.0597588	MODERATE
PKD1	16	2099700	C	A	393778	6.26621	0.376994	104.154	0.200648	MODERATE
PKD1	16	2099703	C	T	393794	3.26515	0.20072	53.115	0.405679	MODERATE
PKD1	16	2099706	T	C	393752	57.7939	2.76793	1206.72	0.00888046	MODERATE
PKD1	16	2099712	C	A	393773	28.3629	1.5229	528.236	0.0249704	MODERATE
PKD1	16	2099720	A	G	393766	97.4965	3.96176	2399.33	0.00507324	MODERATE
PKD1	16	2099724	C	T	393789	2.23967	0.138653	36.1776	0.570001	MODERATE
PKD1	16	2099724	C	A	393789	71.0277	2.88513	1748.6	0.0091012	MODERATE
PKD1	16	2099729	G	T	393787	45.5854	2.17628	954.852	0.0138555	MODERATE
PKD1	16	2099733	C	T	393801	16.033	0.90176	285.062	0.058819	MODERATE
PKD1	16	2099736	C	T	393786	8.95484	0.5303	151.215	0.128481	MODERATE
PKD1	16	2099738	C	T	393804	111.234	4.5127	2741.81	0.00395718	MODERATE
PKD1	16	2099744	G	A	393798	8.95483	0.530459	151.169	0.128441	MODERATE
PKD1	16	2099754	T	A	393801	70.9629	2.87402	1752.16	0.00918007	MODERATE
PKD1	16	2099756	G	A	393805	102.13	4.15103	2512.77	0.00464077	MODERATE
PKD1	16	2099760	C	T	393810	28.5816	1.47526	553.737	0.026617	MODERATE
PKD1	16	2099762	T	C	393787	47.9077	2.46949	929.403	0.010543	MODERATE
PKD1	16	2099768	G	A	393796	1.78053	0.110527	28.6835	0.684138	MODERATE
PKD1	16	2099772	T	A	393804	109.413	4.43844	2697.14	0.00408679	HIGH
PKD1	16	2099860	C	A	393802	89.0815	3.61516	2195.07	0.00603249	HIGH
PKD1	16	2099861	C	A	393810	73.1149	2.96045	1805.74	0.00870733	MODERATE
PKD1	16	2099862	T	C	393766	8.45878	0.50536	141.584	0.137482	MODERATE
PKD1	16	2099867	G	A	393809	53.9511	2.58425	1126.33	0.0101007	MODERATE
PKD1	16	2099868	C	T	393806	79.4674	3.22342	1959.12	0.00745619	MODERATE
PKD1	16	2099870	G	C	393813	49.4006	2.36111	1033.59	0.0119467	MODERATE
PKD1	16	2099874	C	T	393812	4.53075	0.275902	74.402	0.289995	MODERATE
PKD1	16	2099880	C	T	393805	8.15781	0.48654	136.782	0.144527	MODERATE
PKD1	16	2099883	C	G	393812	41.2626	1.97535	861.924	0.0164411	MODERATE
PKD1	16	2099885	C	T	393813	30.6864	1.58407	594.452	0.0235644	MODERATE
PKD1	16	2099886	C	T	393813	1.16452	0.23447	5.78375	0.852241	MODERATE
PKD1	16	2099888	T	C	393810	59.68	2.42543	1468.48	0.0123449	MODERATE
PKD1	16	2099890	C	A	393813	64.1509	2.6012	1582.09	0.0109426	MODERATE
PKD1	16	2099894	A	T	393810	103.35	4.19588	2545.66	0.00455064	MODERATE
PKD1	16	2099895	C	T	393809	2.92098	0.180089	47.3773	0.450825	MODERATE
PKD1	16	2099895	C	A	393809	98.0537	3.97105	2421.16	0.00506458	MODERATE
PKD1	16	2099900	T	C	393810	2.04231	0.126759	32.9053	0.614594	MODERATE
PKD1	16	2099901	T	G	393813	66.3346	2.68484	1638.93	0.0103612	MODERATE
PKD1	16	2099904	C	T	393807	9.46285	0.558103	160.446	0.119676	MODERATE
PKD1	16	2099906	C	T	393811	35.753	1.82876	698.983	0.0183778	MODERATE
PKD1	16	2099911	G	C	393814	31.773	1.63256	618.37	0.0223956	MODERATE
PKD1	16	2099916	G	C	393801	73.6181	2.98177	1817.59	0.00859421	MODERATE
PKD1	16	2099922	T	A	393788	31.4705	1.61796	612.124	0.0227431	MODERATE
PKD1	16	2099922	TGAG	T	393788	54.1029	2.5884	1130.86	0.0100776	MODERATE
PKD1	16	2099927	A	T	393812	18.0984	1.01652	322.228	0.0487102	MODERATE
PKD1	16	2099928	G	A	393812	68.3173	2.77442	1682.25	0.00975916	MODERATE
PKD1	16	2099931	C	T	393811	4.56438	0.278615	74.7755	0.287229	MODERATE
PKD1	16	2099939	G	A	393810	108.398	4.40104	2669.84	0.00415103	MODERATE
PKD1	16	2099942	G	T	393805	70.0431	2.84962	1721.64	0.00929609	MODERATE
PKD1	16	2099945	C	G	393813	67.4997	2.74162	1661.87	0.00996623	MODERATE
PKD1	16	2099948	T	C	393812	11.7155	0.681721	201.332	0.0898995	MODERATE
PKD1	16	2099954	C	G	393812	28.5524	1.4756	552.483	0.0265993	MODERATE
PKD1	16	2099955	G	A	393809	1.8007	0.519257	6.24455	0.353906	MODERATE
PKD1	16	2099963	C	T	393813	11.1097	0.650323	189.792	0.0963497	MODERATE
PKD1	16	2099963	C	A	393813	65.3602	2.64821	1613.15	0.0106086	MODERATE
PKD1	16	2099964	G	A	393748	16.5762	0.945663	290.557	0.05464	MODERATE
PKD1	16	2099964	G	T	393748	104.031	4.22471	2561.68	0.00449016	MODERATE
PKD1	16	2099966	C	G	393811	121.245	15.9659	920.727	3.51235e-06	MODERATE
PKD1	16	2099967	T	C	393813	42.7372	2.0483	891.7	0.0154126	MODERATE
PKD1	16	2099967	T	G	393813	83.4677	3.38334	2059.16	0.00682629	MODERATE
PKD1	16	2099969	C	T	393813	13.7268	0.781964	240.962	0.0731766	MODERATE
PKD1	16	2099970	G	A	393812	2.54782	0.157439	41.2311	0.510263	MODERATE
PKD1	16	2099972	G	T	393803	71.377	2.89671	1758.78	0.00904108	MODERATE
PKD1	16	2099972	G	A	393803	57.2276	2.32501	1408.6	0.0132789	MODERATE
PKD1	16	2099975	G	A	393813	7.84005	0.467671	131.431	0.152255	MODERATE
PKD1	16	2099975	G	C	393813	42.5347	2.03107	890.765	0.0156694	MODERATE
PKD1	16	2099976	G	A	393812	28.8663	1.48625	560.647	0.0262984	MODERATE
PKD1	16	2099978	C	T	393807	7.1958	0.433536	119.436	0.168556	MODERATE
PKD1	16	2099979	G	A	393794	8.85224	0.523838	149.592	0.130602	MODERATE
PKD1	16	2099987	A	G	393811	37.9334	1.94478	739.901	0.0164486	MODERATE
PKD1	16	2099990	G	C	393811	118.564	4.79608	2931.04	0.00352363	MODERATE
PKD1	16	2099994	G	A	393810	19.2201	1.06188	347.886	0.0454353	MODERATE
PKD1	16	2099998	G	C	393807	24.7977	1.27805	481.147	0.0338282	MODERATE
PKD1	16	2100007	G	C	393809	64.2615	2.60696	1584.05	0.0108976	MODERATE
PKD1	16	2100017	C	G	393811	124.478	5.01626	3088.9	0.00323795	MODERATE
PKD1	16	2100020	C	T	393812	37.4185	1.92214	728.432	0.0167858	MODERATE
PKD1	16	2100021	G	A	393804	37.8266	1.93796	738.329	0.0165575	MODERATE
PKD1	16	2100023	T	C	393814	51.3373	2.45087	1075.34	0.0111632	MODERATE
PKD1	16	2100035	A	T	393813	20.1175	1.11139	364.152	0.0422104	MODERATE
PKD1	16	2100044	C	T	393814	10.6228	2.06922	54.5348	0.00463704	MODERATE
PKD1	16	2100045	G	A	393814	21.1713	1.19149	376.187	0.0375892	MODERATE
PKD1	16	2100047	C	T	393812	38.7485	1.99162	753.881	0.0157395	MODERATE
PKD1	16	2100048	G	A	393813	24.4322	4.58917	130.074	0.000179769	MODERATE
PKD1	16	2100049	G	C	393813	102.01	4.13832	2514.56	0.00467554	MODERATE
PKD1	16	2100053	C	T	393814	118.311	4.79628	2918.39	0.00351597	MODERATE
PKD1	16	2100054	G	A	393810	3.06661	0.188615	49.8588	0.430938	MODERATE
PKD1	16	2100066	C	T	393812	1.00032	0.201541	4.96491	0.999691	MODERATE
PKD1	16	2100069	C	T	393812	31.5909	1.62528	614.041	0.0225617	MODERATE
PKD1	16	2100069	C	G	393812	96.5505	3.92545	2374.76	0.00516026	MODERATE
PKD1	16	2100166	T	C	393805	68.5316	2.78619	1685.67	0.00968012	MODERATE
PKD1	16	2100168	G	A	393808	5.08016	0.309084	83.4984	0.255151	MODERATE
PKD1	16	2100169	C	T	393805	27.2669	1.46503	507.486	0.0266945	MODERATE
PKD1	16	2100171	G	A	393806	112.1	4.54146	2767.02	0.00391367	MODERATE
PKD1	16	2100172	C	T	393813	69.5123	2.81629	1715.72	0.00951582	MODERATE
PKD1	16	2100179	C	G	393804	105.818	4.28215	2614.89	0.00438865	MODERATE
PKD1	16	2100180	T	A	393808	66.3302	2.69337	1633.53	0.0102854	MODERATE
PKD1	16	2100195	C	T	393805	64.2094	2.60255	1584.16	0.010935	MODERATE
PKD1	16	2100199	C	T	393808	18.9596	1.0437	344.418	0.0467151	MODERATE
PKD1	16	2100200	G	C	393803	13.8916	0.801824	240.672	0.0705773	MODERATE
PKD1	16	2100202	T	G	393808	50.8691	2.4172	1070.52	0.0114792	MODERATE
PKD1	16	2100205	C	G	393811	33.4075	1.79533	621.647	0.0186591	MODERATE
PKD1	16	2100210	G	A	393800	0.82679	0.0516664	13.2307	0.893047	MODERATE
PKD1	16	2100211	T	C	393808	92.9556	3.76982	2292.08	0.00558054	MODERATE
PKD1	16	2100219	G	A	393807	63.2229	2.56342	1559.3	0.0112265	MODERATE
PKD1	16	2100223	G	A	393806	69.7141	2.8297	1717.52	0.00942571	MODERATE
PKD1	16	2100227	G	C	393806	83.4329	3.37942	2059.83	0.00684445	MODERATE
PKD1	16	2100231	T	C	393813	43.6983	2.0935	912.13	0.0148282	MODERATE
PKD1	16	2100232	T	G	393813	96.8011	3.88806	2410.06	0.00530585	MODERATE
PKD1	16	2100234	A	G	393810	50.7154	2.40852	1067.9	0.0115585	MODERATE
PKD1	16	2100238	G	C	393810	22.9479	1.26479	416.361	0.0341061	MODERATE
PKD1	16	2100243	A	G	393810	8.75014	0.51808	147.786	0.132586	MODERATE
PKD1	16	2100244	A	C	393809	8.75021	0.518083	147.787	0.132585	MODERATE
PKD1	16	2100247	C	T	393808	9.02126	0.536404	151.72	0.126653	MODERATE
PKD1	16	2100250	T	C	393811	78.3682	3.18269	1929.68	0.00762497	MODERATE
PKD1	16	2100252	C	T	393625	41.4752	2.14041	803.673	0.0137718	MODERATE
PKD1	16	2100253	G	A	393807	10.4077	0.613472	176.569	0.104867	MODERATE
PKD1	16	2100255	G	T	393801	86.8381	3.52289	2140.54	0.00633128	MODERATE
PKD1	16	2100256	C	T	393811	86.841	3.523	2140.61	0.00633089	MODERATE
PKD1	16	2100258	G	A	393798	2.29194	0.19928	26.3597	0.505693	MODERATE
PKD1	16	2100274	C	T	393813	11.0293	0.650763	186.928	0.096423	MODERATE
PKD1	16	2100277	T	G	393814	8.11263	0.485603	135.532	0.145074	MODERATE
PKD1	16	2100298	C	T	393812	56.7462	2.71784	1184.81	0.00919144	MODERATE
PKD1	16	2100301	G	C	393813	37.4431	1.92814	727.118	0.0166755	MODERATE
PKD1	16	2100303	C	G	393813	29.9177	1.60355	558.18	0.0228308	MODERATE
PKD1	16	2100303	C	T	393813	55.5887	2.24645	1375.55	0.014114	MODERATE
PKD1	16	2100307	G	A	393808	35.635	1.91814	662.025	0.0165357	MODERATE
PKD1	16	2100405	C	T	393813	44.3986	2.1279	926.376	0.0144	MODERATE
PKD1	16	2100413	A	C	393810	69.5012	2.81921	1713.39	0.00949181	MODERATE
PKD1	16	2100416	C	T	393813	0.68632	0.0429086	10.9776	0.790148	MODERATE
PKD1	16	2100429	C	T	393813	7.92377	0.474469	132.329	0.149601	MODERATE
PKD1	16	2100431	C	A	393812	12.6462	0.734856	217.63	0.0805065	MODERATE
PKD1	16	2100444	G	C	393810	41.4078	1.98461	863.954	0.0162988	MODERATE
PKD1	16	2100444	G	A	393810	71.9294	2.92371	1769.61	0.00888382	MODERATE
PKD1	16	2100446	G	A	393807	17.812	1.01693	311.985	0.0486715	MODERATE
PKD1	16	2100453	C	T	393792	70.3411	2.85754	1731.51	0.00925813	MODERATE
PKD1	16	2100458	C	T	393813	0.643948	0.0402673	10.2979	0.755654	MODERATE
PKD1	16	2100459	G	A	393812	17.5809	0.987816	312.899	0.0509835	MODERATE
PKD1	16	2100463	G	C	393812	105.3	4.27473	2593.88	0.00439117	MODERATE
PKD1	16	2100465	T	A	393810	0.722366	0.145674	3.58205	0.690554	MODERATE
PKD1	16	2100471	G	C	393811	18.0085	1.01238	320.339	0.0490289	MODERATE
PKD1	16	2100473	C	T	393813	38.7557	1.9953	752.771	0.015676	MODERATE
PKD1	16	2100479	C	T	393808	21.3703	1.17829	387.585	0.0383655	MODERATE
PKD1	16	2100480	G	A	393801	14.2384	0.821109	246.9	0.0680672	MODERATE
PKD1	16	2100483	G	A	393809	75.1178	3.04782	1851.39	0.00825276	MODERATE
PKD1	16	2100489	C	T	393812	10.5745	0.615798	181.585	0.104003	MODERATE
PKD1	16	2100494	T	C	393812	12.1614	0.711839	207.77	0.084485	MODERATE
PKD1	16	2100495	C	T	393810	48.3799	2.3108	1012.9	0.0124293	MODERATE
PKD1	16	2100498	C	T	393810	76.7693	3.1173	1890.58	0.00791887	MODERATE
PKD1	16	2100505	G	C	393812	23.1537	1.27117	421.733	0.0338377	MODERATE
PKD1	16	2100507	G	T	393807	43.2307	2.0727	901.67	0.0150892	MODERATE
PKD1	16	2100509	C	T	393808	48.0454	2.30197	1002.78	0.0124967	MODERATE
PKD1	16	2100510	G	A	393799	10.0416	0.592271	170.249	0.110205	MODERATE
PKD1	16	2100516	C	T	393810	4.45657	0.271519	73.1478	0.295212	MODERATE
PKD1	16	2100516	C	G	393810	104.665	4.24818	2578.7	0.00444476	MODERATE
PKD1	16	2100521	C	T	393807	10.5301	0.619698	178.929	0.103339	MODERATE
PKD1	16	2100522	G	A	393808	14.7319	0.849498	255.48	0.0646146	MODERATE
PKD1	16	2100526	G	C	393807	71.9504	2.92226	1771.53	0.00889593	MODERATE
PKD1	16	2100534	C	T	393800	61.2329	2.48579	1508.36	0.0118366	MODERATE
PKD1	16	2100543	T	A	393813	62.2432	2.52134	1536.57	0.0115605	MODERATE
PKD1	16	2100546	T	C	393693	78.0452	3.17025	1921.32	0.00767842	MODERATE
PKD1	16	2100549	C	T	393814	62.7138	2.54639	1544.55	0.0113497	MODERATE
PKD1	16	2100557	G	A	393809	95.1656	3.86443	2343.55	0.00532065	MODERATE
PKD1	16	2100566	C	T	393807	10.0667	0.595895	170.06	0.109368	MODERATE
PKD1	16	2102069	C	T	393698	30.4847	1.56617	593.367	0.0240601	MODERATE
PKD1	16	2102070	G	A	393716	20.9115	1.15279	379.333	0.0397709	MODERATE
PKD1	16	2102072	C	A	393744	40.2383	1.92897	839.372	0.017133	MODERATE
PKD1	16	2102088	C	T	393723	3.20797	0.197434	52.1241	0.412532	MODERATE
PKD1	16	2102097	C	T	393748	23.7154	1.26795	443.569	0.0341043	MODERATE
PKD1	16	2102097	C	G	393748	84.5182	3.43	2082.6	0.00665051	MODERATE
PKD1	16	2102108	C	T	393557	5.22923	0.73775	37.0652	0.0978084	MODERATE
PKD1	16	2102109	G	A	393637	6.24607	1.44844	26.9348	0.0140173	MODERATE
PKD1	16	2102114	C	T	393715	22.2872	1.19967	414.046	0.0373356	MODERATE
PKD1	16	2102115	G	A	393582	17.9866	1.00888	320.669	0.0493011	MODERATE
PKD1	16	2102129	G	T	393766	54.2236	2.58166	1138.88	0.0101551	MODERATE
PKD1	16	2102136	C	T	393730	7.26927	1.11367	47.4488	0.0382242	MODERATE
PKD1	16	2102138	C	T	393737	41.3369	1.91983	890.045	0.0174809	MODERATE
PKD1	16	2102139	G	A	393738	8.16206	1.43837	46.3159	0.0177703	MODERATE
PKD1	16	2102144	C	T	393721	6.07462	0.368779	100.063	0.206911	MODERATE
PKD1	16	2102147	C	G	393734	108.283	4.39522	2667.72	0.00416263	MODERATE
PKD1	16	2102151	C	T	393758	9.68578	1.95179	48.0658	0.00546636	MODERATE
PKD1	16	2102170	G	C	393005	21.1864	1.16906	383.952	0.0388627	MODERATE
PKD1	16	2102176	G	C	393615	17.4099	0.979137	309.563	0.0517021	MODERATE
PKD1	16	2102177	A	T	393654	74.8768	3.04317	1842.33	0.00826674	MODERATE
PKD1	16	2102181	C	T	393232	6.48803	0.392278	107.308	0.191461	MODERATE
PKD1	16	2102181	C	A	393232	34.7617	1.78547	676.783	0.019147	MODERATE
PKD1	16	2102186	A	G	393672	36.3454	6.46007	204.485	4.56703e-05	MODERATE
PKD1	16	2102187	T	C	393686	46.7933	2.21697	987.66	0.0134494	MODERATE
PKD1	16	2102193	T	C	393481	14.7373	0.840487	258.406	0.0656144	MODERATE
PKD1	16	2102213	G	A	393567	52.8379	2.51796	1108.77	0.0106312	MODERATE
PKD1	16	2102219	G	A	393666	10.9507	0.641021	187.074	0.0983588	MODERATE
PKD1	16	2102225	A	G	393696	5.18244	0.314347	85.4394	0.249884	MODERATE
PKD1	16	2102225	A	T	393696	5.6261	0.341993	92.5547	0.226661	MODERATE
PKD1	16	2102229	C	T	393615	12.0797	0.708109	206.07	0.0851632	MODERATE
PKD1	16	2102236	G	C	393573	2.74682	0.169489	44.5164	0.477083	MODERATE
PKD1	16	2102237	T	C	393603	44.1935	2.11924	921.588	0.0145019	MODERATE
PKD1	16	2102246	G	A	393537	6.18085	0.37351	102.281	0.20332	MODERATE
PKD1	16	2102252	G	A	393510	20.7835	1.16765	369.937	0.0388783	MODERATE
PKD1	16	2102382	G	A	393809	58.252	2.79142	1215.62	0.0087366	MODERATE
PKD1	16	2102383	G	A	393812	15.2366	0.867956	267.473	0.0624488	MODERATE
PKD1	16	2102389	C	G	393813	71.7482	2.91229	1767.61	0.00895375	MODERATE
PKD1	16	2102389	C	T	393813	75.5703	3.059	1866.91	0.00821045	MODERATE
PKD1	16	2102394	C	T	393814	16.6554	0.950148	291.958	0.0542335	MODERATE
PKD1	16	2102395	G	A	393813	2.14785	0.749867	6.15212	0.154497	MODERATE
PKD1	16	2102397	A	G	393814	21.4224	1.18189	388.292	0.038171	MODERATE
PKD1	16	2102398	C	T	393468	11.651	0.681716	199.122	0.0899977	MODERATE
PKD1	16	2102400	T	C	393814	54.3564	8.87273	333	1.55712e-05	MODERATE
PKD1	16	2102404	T	C	393813	2.58286	0.159418	41.8469	0.504284	MODERATE
PKD1	16	2102407	G	A	393812	68.2219	2.76516	1683.17	0.00982798	MODERATE
PKD1	16	2102409	G	A	393814	31.6673	1.61882	619.474	0.0227587	MODERATE
PKD1	16	2102413	C	T	393794	0.300976	0.0188594	4.80327	0.395555	MODERATE
PKD1	16	2102414	G	C	393814	69.5804	2.827	1712.57	0.00943646	MODERATE
PKD1	16	2102414	G	T	393814	68.2217	2.76515	1683.16	0.00982803	MODERATE
PKD1	16	2102419	G	C	393808	105.238	4.27474	2590.81	0.00438888	MODERATE
PKD1	16	2102425	C	T	393814	31.7986	1.63125	619.863	0.022437	MODERATE
PKD1	16	2102428	C	T	393812	7.18439	0.431644	119.579	0.169321	MODERATE
PKD1	16	2102430	A	C	393812	74.0157	3.00641	1822.22	0.00845309	MODERATE
PKD1	16	2102434	C	T	393808	5.56949	0.338602	91.6096	0.229367	MODERATE
PKD1	16	2102437	T	A	393811	100.657	4.08778	2478.58	0.00478223	MODERATE
PKD1	16	2102445	C	G	393804	29.5465	1.52713	571.657	0.0250865	MODERATE
PKD1	16	2102446	G	A	393801	8.081	0.483011	135.199	0.146033	MODERATE
PKD1	16	2102458	C	T	393802	0.636679	0.0398155	10.181	0.749554	MODERATE
PKD1	16	2102466	C	T	393804	10.2807	0.605358	174.596	0.106829	MODERATE
PKD1	16	2102466	C	A	393804	74.0884	3.00692	1825.49	0.00845477	MODERATE
PKD1	16	2102467	G	A	393808	2.38892	0.14773	38.631	0.539708	MODERATE
PKD1	16	2102467	G	T	393808	20.7495	3.89221	110.616	0.000383006	MODERATE
PKD1	16	2102472	G	A	393807	15.9493	0.909898	279.571	0.058047	MODERATE
PKD1	16	2102475	G	A	393808	89.5065	3.63724	2202.61	0.00595838	MODERATE
PKD1	16	2102482	C	T	393813	43.7986	2.09961	913.657	0.0147472	MODERATE
PKD1	16	2102483	CA	C	393800	68.3947	2.77544	1685.44	0.009757	HIGH
PKD1	16	2102493	AG	A	393790	46.3963	2.20603	975.785	0.0135469	HIGH
PKD1	16	2102496	C	T	393813	52.2442	2.48097	1100.16	0.0109468	MODERATE
PKD1	16	2102499	T	G	393813	93.1807	3.77607	2299.39	0.00556648	MODERATE
PKD1	16	2102502	G	A	393811	14.1755	0.815665	246.357	0.0687436	MODERATE
PKD1	16	2102505	C	T	393812	10.2079	0.602252	173.019	0.107658	MODERATE
PKD1	16	2102506	G	A	393813	53.284	2.55407	1111.63	0.0103198	MODERATE
PKD1	16	2102512	C	T	393813	17.7423	0.997894	315.453	0.050168	MODERATE
PKD1	16	2102513	C	T	393813	126.109	5.10331	3116.29	0.00311662	MODERATE
PKD1	16	2102515	T	C	393808	3.58657	0.219971	58.4782	0.369849	MODERATE
PKD1	16	2102524	C	T	393814	7.98961	0.477676	133.634	0.148202	MODERATE
PKD1	16	2102525	G	T	393813	66.824	2.71462	1644.96	0.0101412	MODERATE
PKD1	16	2102533	A	C	393813	108.274	4.39204	2669.2	0.00417084	MODERATE
PKD1	16	2102547	G	A	393812	4.58258	0.279604	75.1062	0.286043	MODERATE
PKD1	16	2102547	G	T	393812	77.4369	3.13528	1912.58	0.00785141	MODERATE
PKD1	16	2102548	T	C	393812	31.2098	1.60745	605.958	0.0229895	MODERATE
PKD1	16	2102557	C	T	393813	48.1595	2.30513	1006.16	0.0124718	MODERATE
PKD1	16	2102560	C	T	393814	59.0428	2.83078	1231.48	0.00850492	MODERATE
PKD1	16	2102562	G	A	393814	18.256	1.02741	324.389	0.0478852	MODERATE
PKD1	16	2102568	T	A	393813	48.9101	2.31715	1032.39	0.012418	MODERATE
PKD1	16	2102574	G	A	393807	16.9445	0.966626	297.028	0.0527779	MODERATE
PKD1	16	2102577	G	A	393812	80.926	3.28455	1993.89	0.00720163	MODERATE
PKD1	16	2102583	C	T	393812	12.931	0.751716	222.439	0.0778412	MODERATE
PKD1	16	2102584	G	A	393812	4.21486	0.257822	68.9041	0.312908	MODERATE
PKD1	16	2102584	G	C	393812	20.1016	1.10634	365.236	0.042533	MODERATE
PKD1	16	2102599	G	A	393810	25.0327	1.3421	466.909	0.0310012	MODERATE
PKD1	16	2102599	G	C	393810	28.9606	1.48131	566.2	0.0264866	MODERATE
PKD1	16	2102607	T	C	393814	63.0216	2.56002	1551.44	0.0112418	MODERATE
PKD1	16	2102610	T	C	393813	95.3801	3.87238	2349.29	0.00530087	MODERATE
PKD1	16	2102619	G	A	393813	19.6546	1.08331	356.597	0.0440015	MODERATE
PKD1	16	2102626	C	T	393814	56.6429	2.29911	1395.5	0.0135416	MODERATE
PKD1	16	2102629	T	C	393799	89.3633	3.60905	2212.71	0.00607344	MODERATE
PKD1	16	2102631	C	G	393814	69.3002	2.81367	1706.85	0.00951995	MODERATE
PKD1	16	2102817	G	A	393810	40.5776	2.08378	790.171	0.0145003	MODERATE
PKD1	16	2102820	G	T	393811	103.96	4.21389	2564.79	0.00451965	MODERATE
PKD1	16	2102824	T	C	393814	17.1245	0.964479	304.049	0.0529507	MODERATE
PKD1	16	2102826	A	G	393812	93.211	3.78252	2296.96	0.00554269	MODERATE
PKD1	16	2102835	T	G	393806	11.4778	0.671373	196.226	0.0920109	MODERATE
PKD1	16	2102836	A	G	393810	40.41	1.93875	842.28	0.0169765	MODERATE
PKD1	16	2102838	G	A	393808	99.1728	4.02081	2446.08	0.00494183	MODERATE
PKD1	16	2102841	C	T	393813	3.58727	0.22013	58.4588	0.369685	MODERATE
PKD1	16	2102842	G	A	393812	16.6041	0.947638	290.929	0.0544612	MODERATE
PKD1	16	2102843	G	C	393812	42.1541	2.01867	880.265	0.0158214	MODERATE
PKD1	16	2102846	G	C	393813	23.3863	1.29022	423.898	0.0329793	MODERATE
PKD1	16	2102848	C	T	393814	1.11495	0.0695198	17.8813	0.938742	MODERATE
PKD1	16	2102853	C	A	393813	73.6185	2.99115	1811.9	0.00852933	MODERATE
PKD1	16	2102854	C	T	393813	80.0466	3.23946	1977.94	0.00740032	MODERATE
PKD1	16	2102854	C	A	393813	62.3903	2.53356	1536.4	0.0114493	MODERATE
PKD1	16	2102857	G	C	393814	7.73098	0.464417	128.695	0.154035	MODERATE
PKD1	16	2102859	A	G	393813	68.4073	2.77682	1685.22	0.00974671	MODERATE
PKD1	16	2102864	C	G	393813	2.55532	0.511981	12.7537	0.252714	MODERATE
PKD1	16	2102872	G	A	393810	22.9067	1.26128	416.019	0.0342695	MODERATE
PKD1	16	2102875	T	A	393814	75.8413	3.077	1869.32	0.0081121	MODERATE
PKD1	16	2102889	G	A	393811	16.434	0.923001	292.607	0.0567248	MODERATE
PKD1	16	2102889	G	C	393811	87.3948	3.54698	2153.34	0.00624972	MODERATE
PKD1	16	2102895	T	C	393812	41.6126	1.99533	867.827	0.0161415	MODERATE
PKD1	16	2102896	T	C	393811	28.0441	1.49945	524.504	0.0256765	MODERATE
PKD1	16	2102898	T	C	393813	38.9207	1.98671	762.478	0.0158559	MODERATE
PKD1	16	2102898	T	G	393813	57.5169	2.33502	1416.77	0.0131859	MODERATE
PKD1	16	2102904	T	C	393812	100.814	4.09132	2484.18	0.00477713	MODERATE
PKD1	16	2102910	C	T	393813	12.2909	0.718117	210.365	0.0833723	MODERATE
PKD1	16	2102911	G	A	393810	3.31112	0.203221	53.9486	0.400424	MODERATE
PKD1	16	2102917	C	T	393814	33.7543	1.61259	706.539	0.0233347	MODERATE
PKD1	16	2102919	G	A	393812	2.38767	0.147627	38.6171	0.539977	MODERATE
PKD1	16	2102919	G	C	393812	23.4028	1.287	425.558	0.0331338	MODERATE
PKD1	16	2102920	A	C	393811	5.59899	0.339213	92.4159	0.228516	MODERATE
PKD1	16	2102928	T	C	393812	6.75412	1.33295	34.2235	0.0210505	MODERATE
PKD1	16	2102934	G	A	393810	97.9333	3.97847	2410.71	0.00503397	MODERATE
PKD1	16	2102939	G	C	393810	98.6546	4.00111	2432.51	0.0049868	HIGH
PKD1	16	2102941	A	G	393813	47.7034	2.28785	994.655	0.0126311	MODERATE
PKD1	16	2102944	G	A	393808	37.634	1.9345	732.135	0.0165887	MODERATE
PKD1	16	2102950	G	A	393811	69.8825	2.82747	1727.18	0.00945636	MODERATE
PKD1	16	2102964	T	C	393814	52.4192	2.50737	1095.88	0.0106919	MODERATE
PKD1	16	2102967	T	C	393811	30.2447	1.62251	563.782	0.0223584	MODERATE
PKD1	16	2103266	C	T	393811	1.47051	0.0914536	23.6449	0.78554	MODERATE
PKD1	16	2103268	T	A	393813	29.5966	1.58416	552.948	0.0233317	MODERATE
PKD1	16	2103269	C	T	393812	68.4722	2.7807	1686.07	0.00972012	MODERATE
PKD1	16	2103277	G	A	393811	4.48939	0.2744	73.4499	0.292293	MODERATE
PKD1	16	2103280	T	C	393812	100.55	4.07305	2482.26	0.00482551	MODERATE
PKD1	16	2103284	T	G	393813	12.4855	0.72593	214.74	0.0819833	MODERATE
PKD1	16	2103293	G	C	393811	18.7137	1.03687	337.749	0.0472009	MODERATE
PKD1	16	2103296	G	A	393811	13.3038	0.767645	230.564	0.075359	MODERATE
PKD1	16	2103302	C	T	393813	1.19668	0.240944	5.94351	0.826204	MODERATE
PKD1	16	2103307	G	A	393809	12.1554	0.712105	207.489	0.0844514	MODERATE
PKD1	16	2103310	G	A	393814	107.473	4.36653	2645.22	0.004212	MODERATE
PKD1	16	2103313	T	A	393811	20.277	1.14063	360.465	0.0404057	MODERATE
PKD1	16	2103320	T	C	393813	62.9256	2.55309	1550.92	0.011302	MODERATE
PKD1	16	2103321	G	C	393810	76.4221	3.10318	1882.05	0.00798434	MODERATE
PKD1	16	2103322	T	C	393811	5.46963	0.331026	90.3761	0.235069	MODERATE
PKD1	16	2103325	A	G	393813	67.4489	2.73405	1663.96	0.0100263	MODERATE
PKD1	16	2103338	C	A	393813	99.4704	4.03816	2450.21	0.00489623	MODERATE
PKD1	16	2103341	C	T	393810	4.52453	0.276368	74.0728	0.289906	MODERATE
PKD1	16	2103344	C	T	393813	0.828638	0.47592	1.44277	0.506452	MODERATE
PKD1	16	2103349	G	A	393812	50.6992	2.39283	1074.22	0.0117356	MODERATE
PKD1	16	2103350	C	T	393804	39.7735	1.90395	830.868	0.0175384	MODERATE
PKD1	16	2103356	G	A	393808	104.932	4.25762	2586.13	0.0044271	MODERATE
PKD1	16	2103358	T	C	393814	46.4198	2.20972	975.146	0.0134989	MODERATE
PKD1	16	2103367	A	ACGGAGTTGG	393769	5.9564	2.55448	13.8888	3.60989e-05	MODERATE
PKD1	16	2103367	A	G	393769	23.5709	1.25793	441.667	0.0345638	MODERATE
PKD1	16	2103368	C	T	393786	3.18149	0.635851	15.9186	0.158895	MODERATE
PKD1	16	2103370	G	A	393787	38.1166	1.94007	748.88	0.0165686	MODERATE
PKD1	16	2103371	A	C	393784	52.2994	2.47419	1105.51	0.0110249	MODERATE
PKD1	16	2103373	T	C	393785	7.09151	0.422977	118.894	0.173261	MODERATE
PKD1	16	2103373	T	G	393785	15.1754	0.866576	265.75	0.0626139	MODERATE
PKD1	16	2103377	C	T	393780	3.69492	0.226671	60.23	0.358758	MODERATE
PKD1	16	2103379	G	A	393814	34.5395	1.77293	672.882	0.0193911	MODERATE
PKD1	16	2103382	T	C	393778	26.4451	1.41431	494.477	0.0283818	MODERATE
PKD1	16	2103386	C	T	393809	1.98408	0.122944	32.0192	0.629206	MODERATE
PKD1	16	2103386	C	A	393809	68.9321	2.79654	1699.11	0.00962818	MODERATE
PKD1	16	2103387	G	GGAGTTGGCA	393810	31.3076	1.60558	610.473	0.0230631	MODERATE
PKD1	16	2103390	G	C	393810	102.453	4.15165	2528.32	0.0046513	MODERATE
PKD1	16	2103391	C	G	393806	15.6567	0.8911	275.091	0.0599555	MODERATE
PKD1	16	2103394	C	T	393811	2.03563	0.421347	9.83465	0.376435	MODERATE
PKD1	16	2103395	G	A	393814	3.12211	0.192273	50.6967	0.423387	MODERATE
PKD1	16	2103398	G	C	393813	73.9562	3.00125	1822.42	0.00848408	MODERATE
PKD1	16	2103400	C	T	393814	96.2583	3.90402	2373.36	0.00522428	MODERATE
PKD1	16	2103403	C	T	393814	5.43399	1.07769	27.3995	0.0403052	MODERATE
PKD1	16	2103403	C	A	393814	42.4582	2.00452	899.315	0.0161113	MODERATE
PKD1	16	2103404	G	A	393812	4.23066	0.259338	69.0159	0.311284	MODERATE
PKD1	16	2103413	A	T	393811	2.56852	0.514594	12.8204	0.250136	MODERATE
PKD1	16	2103418	G	A	393813	14.1512	0.815473	245.57	0.0687792	MODERATE
PKD1	16	2103428	G	A	393804	11.5429	2.23602	59.5875	0.00349073	MODERATE
PKD1	16	2103437	C	T	393814	2.56606	0.158692	41.4933	0.506922	MODERATE
PKD1	16	2103439	G	A	393811	1.05761	0.21305	5.25015	0.945373	MODERATE
PKD1	16	2103439	G	T	393811	22.2335	1.2294	402.091	0.0357482	MODERATE
PKD1	16	2103446	C	T	393806	2.59917	0.160447	42.1054	0.501438	MODERATE
PKD1	16	2103448	C	T	393812	2.02708	0.125761	32.6735	0.618363	MODERATE
PKD1	16	2103451	T	G	393814	68.8033	2.79444	1694.04	0.00963482	MODERATE
PKD1	16	2103458	C	A	393813	101.292	4.10233	2501.02	0.00476081	MODERATE
PKD1	16	2103458	C	T	393813	76.3631	3.0858	1889.73	0.00809087	MODERATE
PKD1	16	2103460	A	G	393811	64.1044	2.59392	1584.23	0.0110083	MODERATE
PKD1	16	2103463	C	T	393810	4.24912	0.846649	21.3252	0.0787971	MODERATE
PKD1	16	2103464	G	A	393800	2.21326	0.444057	11.0313	0.332343	MODERATE
PKD1	16	2103467	C	T	393813	3.72124	0.228201	60.6816	0.356218	MODERATE
PKD1	16	2103472	G	C	393814	21.6211	1.21639	384.311	0.0363154	MODERATE
PKD1	16	2103472	G	T	393814	41.1627	1.97426	858.229	0.016445	MODERATE
PKD1	16	2103474	G	C	393813	64.3016	2.61733	1579.74	0.010803	MODERATE
PKD1	16	2103482	C	T	393813	7.31694	2.0766	25.7813	0.00195404	MODERATE
PKD1	16	2103485	C	T	393813	1.27894	0.0796569	20.5342	0.862097	MODERATE
PKD1	16	2103488	C	T	393813	7.47824	0.446637	125.212	0.161701	MODERATE
PKD1	16	2103488	C	A	393813	20.7731	1.14472	376.969	0.0402321	MODERATE
PKD1	16	2103491	G	C	393811	106.204	4.2957	2625.7	0.00436395	MODERATE
PKD1	16	2103493	G	A	393813	31.1368	1.59078	609.447	0.0234582	MODERATE
PKD1	16	2103496	T	C	393813	46.4934	2.22885	969.846	0.0132466	MODERATE
PKD1	16	2103498	G	T	393813	31.5361	1.61885	614.341	0.0227314	MODERATE
PKD1	16	2103508	G	A	393814	51.7255	2.46727	1084.41	0.0110321	MODERATE
PKD1	16	2103511	G	A	393812	12.6872	0.738018	218.105	0.0800088	MODERATE
PKD1	16	2103511	G	C	393812	63.0084	3.01677	1316	0.00753836	MODERATE
PKD1	16	2103512	C	G	393814	68.5093	2.78617	1684.58	0.0096785	MODERATE
PKD1	16	2103514	A	G	393814	78.7599	3.19528	1941.34	0.00757548	MODERATE
PKD1	16	2103516	C	A	393814	62.293	2.52982	1533.87	0.0114783	MODERATE
PKD1	16	2103518	T	C	393814	104.394	4.23772	2571.71	0.00446536	MODERATE
PKD1	16	2103523	G	C	393814	18.2624	1.00729	331.102	0.0494283	MODERATE
PKD1	16	2103527	C	T	393808	2.21659	0.137216	35.8067	0.574976	MODERATE
PKD1	16	2103539	T	C	393796	13.7376	0.792681	238.08	0.0718094	MODERATE
PKD1	16	2103542	T	C	393813	69.4486	2.82314	1708.42	0.0094566	MODERATE
PKD1	16	2103544	T	C	393812	18.4059	1.01275	334.51	0.0490072	MODERATE
PKD1	16	2103544	T	G	393812	62.8628	2.5487	1550.49	0.0113402	MODERATE
PKD1	16	2103553	G	A	393807	21.2838	1.17201	386.515	0.0387091	MODERATE
PKD1	16	2103554	G	A	393812	5.95053	0.360416	98.2442	0.212528	MODERATE
PKD1	16	2103565	G	A	393811	18.5891	1.04592	330.386	0.0465313	MODERATE
PKD1	16	2103568	T	A	393810	64.3485	2.61274	1584.82	0.0108504	MODERATE
PKD1	16	2103571	A	T	393811	90.6179	3.67787	2232.71	0.00584141	MODERATE
PKD1	16	2103572	C	T	393811	104.535	4.24079	2576.79	0.00446156	MODERATE
PKD1	16	2103578	A	G	393809	73.8846	2.99202	1824.49	0.00854229	MODERATE
PKD1	16	2103584	G	A	393801	2.44687	0.15136	39.5557	0.528562	MODERATE
PKD1	16	2103590	C	T	393814	23.5853	1.30027	427.809	0.0325538	MODERATE
PKD1	16	2103593	C	T	393813	9.32558	2.63263	33.034	0.000540166	MODERATE
PKD1	16	2103594	G	T	393809	111.664	4.52009	2758.55	0.00395265	MODERATE
PKD1	16	2103598	C	A	393814	39.389	1.88461	823.241	0.0178569	MODERATE
PKD1	16	2103602	G	A	393811	48.5976	2.31696	1019.32	0.0123806	MODERATE
PKD1	16	2103603	G	T	393814	7.00912	0.42206	116.4	0.174381	MODERATE
PKD1	16	2103605	T	G	393814	6.97904	0.41834	116.429	0.176034	MODERATE
PKD1	16	2103610	A	G	393812	90.4822	3.6686	2231.65	0.00587359	MODERATE
PKD1	16	2103613	G	A	393814	4.91134	0.298674	80.7611	0.265244	MODERATE
PKD1	16	2103616	C	G	393814	90.4758	3.67632	2226.65	0.00584091	MODERATE
PKD1	16	2103617	C	T	393804	1.2024	0.859116	1.68285	0.28254	MODERATE
PKD1	16	2103626	C	A	393813	90.9268	3.68402	2244.2	0.00583085	MODERATE
PKD1	16	2103626	C	T	393813	54.088	2.19253	1334.3	0.0146885	MODERATE
PKD1	16	2103629	C	T	393813	1.07396	0.0670068	17.213	0.959797	MODERATE
PKD1	16	2103643	T	C	393813	8.33646	0.496572	139.953	0.140604	MODERATE
PKD1	16	2103643	T	G	393813	25.2225	1.35063	471.018	0.0306782	MODERATE
PKD1	16	2103646	C	T	393814	78.5229	3.1735	1942.92	0.00768965	MODERATE
PKD1	16	2103649	C	T	393814	3.02718	0.186321	49.1831	0.436163	MODERATE
PKD1	16	2103650	C	G	393814	22.7191	1.25444	411.464	0.0345701	MODERATE
PKD1	16	2103652	G	A	393814	9.27888	0.549546	156.671	0.122389	MODERATE
PKD1	16	2103652	G	C	393814	115.18	4.65805	2848.06	0.00373143	MODERATE
PKD1	16	2103655	C	A	393814	610.783	24.7983	15043.6	8.70562e-05	MODERATE
PKD1	16	2103655	C	T	393814	93.8653	3.80918	2313.02	0.00546984	MODERATE
PKD1	16	2103657	TG	T	393814	110.023	4.46556	2710.76	0.00403695	HIGH
PKD1	16	2103661	G	A	393813	104.377	4.20808	2588.97	0.00455256	MODERATE
PKD1	16	2103662	C	T	393812	2.02918	0.407286	10.1098	0.387773	MODERATE
PKD1	16	2103665	C	T	393813	4.05203	0.807859	20.3241	0.0890118	MODERATE
PKD1	16	2103670	T	A	393814	9.45866	0.562645	159.01	0.118632	MODERATE
PKD1	16	2103681	G	C	393813	39.0502	2.01028	758.559	0.015465	MODERATE
PKD1	16	2103682	C	T	393812	36.4575	1.74735	760.667	0.02034	MODERATE
PKD1	16	2103683	T	A	393814	64.1856	2.60228	1583.15	0.0109354	MODERATE
PKD1	16	2103685	C	T	393814	8.16576	1.60603	41.5182	0.0113746	MODERATE
PKD1	16	2103686	G	A	393813	7.4677	0.449811	123.978	0.16073	MODERATE
PKD1	16	2103688	G	A	393813	15.3273	2.93384	80.0742	0.00121259	MODERATE
PKD1	16	2103692	C	G	393813	8.9189	0.525524	151.366	0.129865	MODERATE
PKD1	16	2103694	G	A	393811	41.7075	1.99869	870.327	0.0160975	MODERATE
PKD1	16	2103697	C	T	393811	3.77641	0.231742	61.5394	0.35074	MODERATE
PKD1	16	2103698	G	A	393800	9.31932	0.554317	156.679	0.121095	MODERATE
PKD1	16	2103701	T	G	393814	97.7851	3.97349	2406.43	0.00504485	MODERATE
PKD1	16	2103703	C	G	393808	40.1853	1.92512	838.835	0.0171975	MODERATE
PKD1	16	2103713	C	T	393811	1.57226	0.622165	3.97322	0.338725	MODERATE
PKD1	16	2103714	G	C	393812	22.2324	1.22857	402.322	0.035791	MODERATE
PKD1	16	2103717	C	A	393813	68.7762	2.79405	1692.95	0.00963589	MODERATE
PKD1	16	2103722	C	T	393812	3.80025	0.233371	61.8839	0.34834	MODERATE
PKD1	16	2103724	C	T	393814	42.4457	2.03289	886.247	0.0156252	MODERATE
PKD1	16	2103724	C	G	393814	64.6593	2.63101	1589.06	0.0107064	MODERATE
PKD1	16	2103725	C	T	393814	89.9817	3.65549	2214.94	0.00590421	MODERATE
PKD1	16	2103727	G	A	393811	18.6841	3.54353	98.5167	0.000557676	MODERATE
PKD1	16	2103730	A	G	393814	666.518	26.9285	16497.3	7.14459e-05	MODERATE
PKD1	16	2103733	G	A	393811	141.065	18.4783	1076.9	1.82136e-06	MODERATE
PKD1	16	2103737	G	C	393807	29.768	1.59878	554.255	0.0229373	MODERATE
PKD1	16	2103741	C	A	393811	75.9878	3.07959	1874.97	0.0081054	MODERATE
PKD1	16	2103746	C	T	393814	35.6102	1.82735	693.95	0.0183817	MODERATE
PKD1	16	2103748	T	C	393812	52.4613	2.48351	1108.18	0.0109449	MODERATE
PKD1	16	2103751	A	G	393814	49.6097	2.36635	1040.05	0.0119107	MODERATE
PKD1	16	2103754	A	G	393814	43.5067	2.08381	908.352	0.0149528	MODERATE
PKD1	16	2103755	C	T	393812	21.4243	1.1536	397.884	0.0397997	MODERATE
PKD1	16	2103757	C	T	393813	9.31115	0.553872	156.53	0.121231	MODERATE
PKD1	16	2103760	G	C	393812	41.0297	1.96707	855.81	0.0165538	MODERATE
PKD1	16	2103763	C	T	393813	2.33562	0.144592	37.7278	0.550106	MODERATE
PKD1	16	2103764	G	C	393806	12.9569	0.753239	222.878	0.0776067	MODERATE
PKD1	16	2103766	A	G	393799	44.3658	2.12634	925.685	0.0144188	MODERATE
PKD1	16	2103770	G	C	393813	67.5297	2.74236	1662.89	0.00996239	MODERATE
PKD1	16	2103775	C	T	393810	2.29973	0.14236	37.1508	0.557422	MODERATE
PKD1	16	2103775	C	A	393810	102.918	4.17889	2534.67	0.00458561	MODERATE
PKD1	16	2103776	G	A	393811	1.08648	0.315259	3.74438	0.895464	MODERATE
PKD1	16	2103778	A	G	393813	56.4792	2.2838	1396.75	0.0137199	MODERATE
PKD1	16	2103782	G	A	393807	64.6468	2.62146	1594.23	0.0107946	MODERATE
PKD1	16	2103784	G	A	393814	14.1397	0.816172	244.962	0.0687021	MODERATE
PKD1	16	2103787	G	A	393813	2.36637	0.146325	38.2689	0.544143	MODERATE
PKD1	16	2103790	G	A	393808	3.14368	0.902976	10.9446	0.0719221	MODERATE
PKD1	16	2103794	G	T	393811	69.3005	2.81369	1706.86	0.00951987	MODERATE
PKD1	16	2103795	G	T	393811	15.9888	0.910913	280.642	0.0579421	MODERATE
PKD1	16	2103796	T	C	393810	114.116	4.63251	2811.1	0.00375834	MODERATE
PKD1	16	2103800	A	G	393812	40.8758	1.93848	861.928	0.0170558	MODERATE
PKD1	16	2103802	G	A	393808	65.4997	2.65987	1612.94	0.0105142	MODERATE
PKD1	16	2103811	G	A	393807	8.0725	0.481665	135.292	0.146485	MODERATE
PKD1	16	2103814	A	G	393808	38.8816	1.8611	812.302	0.0182487	MODERATE
PKD1	16	2103815	C	T	393812	47.3118	2.23638	1000.91	0.0132546	MODERATE
PKD1	16	2103816	C	G	393803	67.5641	2.73767	1667.44	0.010005	MODERATE
PKD1	16	2103817	A	G	393798	45.9477	2.19432	962.113	0.0136492	MODERATE
PKD1	16	2103818	T	A	393809	56.5479	2.29818	1391.39	0.0135433	MODERATE
PKD1	16	2103818	T	C	393809	63.0002	2.55799	1551.62	0.0112601	MODERATE
PKD1	16	2103820	C	T	393810	1.68718	0.104844	27.1505	0.712137	MODERATE
PKD1	16	2103821	G	A	393806	9.45363	0.556965	160.461	0.119976	MODERATE
PKD1	16	2103823	G	A	393802	40.6493	1.9453	849.415	0.0168927	MODERATE
PKD1	16	2103827	G	T	393807	4.57128	0.278993	74.8999	0.286776	MODERATE
PKD1	16	2103829	G	A	393805	3.76265	0.230428	61.4401	0.352416	MODERATE
PKD1	16	2103830	A	C	393772	5.83548	0.3541	96.1673	0.217275	MODERATE
PKD1	16	2103833	C	T	393813	1.12735	0.0702565	18.0896	0.932542	MODERATE
PKD1	16	2103833	C	G	393813	3.75598	0.230499	61.2038	0.352702	MODERATE
PKD1	16	2103836	C	T	393808	39.9873	2.06198	775.461	0.0147546	MODERATE
PKD1	16	2103838	C	T	393811	67.2148	2.73424	1652.32	0.0100053	MODERATE
PKD1	16	2103850	G	C	393796	2.61601	0.161541	42.364	0.498498	MODERATE
PKD1	16	2103850	G	A	393796	25.6857	1.3774	478.983	0.02967	MODERATE
PKD1	16	2103851	G	A	393795	40.739	1.95403	849.355	0.0167455	MODERATE
PKD1	16	2103853	T	A	393805	0.991899	0.459432	2.14148	0.983474	MODERATE
PKD1	16	2103853	T	C	393805	103.161	4.17195	2550.88	0.004616	MODERATE
PKD1	16	2103857	G	T	393812	0.991914	0.459439	2.14151	0.983504	MODERATE
PKD1	16	2103857	G	C	393812	25.6277	4.75884	138.013	0.000159388	MODERATE
PKD1	16	2103860	C	T	393798	70.9155	2.87924	1746.65	0.009137	MODERATE
PKD1	16	2103862	C	T	393810	3.453	0.21202	56.2363	0.384046	MODERATE
PKD1	16	2103863	G	A	393795	2.0809	0.417382	10.3745	0.371321	MODERATE
PKD1	16	2103866	C	T	393804	1.12157	0.0699533	17.9824	0.935406	MODERATE
PKD1	16	2103871	G	A	393804	0.991947	0.0619505	15.883	0.99544	MODERATE
PKD1	16	2103877	G	T	393797	90.1572	3.66268	2219.23	0.00588252	MODERATE
PKD1	16	2103881	G	C	393807	67.5352	2.74339	1662.54	0.00995412	MODERATE
PKD1	16	2103883	T	A	393807	94.2874	3.81583	2329.8	0.00546365	MODERATE
PKD1	16	2103884	G	T	393809	4.4312	0.271151	72.4156	0.296309	MODERATE
PKD1	16	2103890	G	C	393800	30.9895	1.59681	601.418	0.0232522	MODERATE
PKD1	16	2103891	G	C	393795	34.9528	1.79079	682.212	0.019063	MODERATE
PKD1	16	2103891	G	T	393795	74.0767	3.01064	1822.66	0.00842867	MODERATE
PKD1	16	2103895	C	T	393792	36.2653	1.86674	704.53	0.0176756	MODERATE
PKD1	16	2103897	T	A	393778	66.4887	2.70272	1635.67	0.0102167	HIGH
PKD1	16	2104500	G	C	393711	37.6755	1.80309	787.228	0.019279	MODERATE
PKD1	16	2104511	G	C	393732	2.78974	0.171916	45.2702	0.470553	MODERATE
PKD1	16	2104513	T	C	393523	20.6679	1.13438	376.56	0.0408442	MODERATE
PKD1	16	2104521	C	T	393792	52.141	2.49337	1090.37	0.0108049	MODERATE
PKD1	16	2104522	C	T	393766	101.742	4.11987	2512.54	0.00472291	MODERATE
PKD1	16	2104527	G	A	393760	33.2126	1.71006	645.053	0.0206426	MODERATE
PKD1	16	2104528	C	T	393740	5.29178	0.320189	87.4576	0.244339	MODERATE
PKD1	16	2104530	G	T	393753	1.61846	0.565871	4.62896	0.369188	MODERATE
PKD1	16	2104531	T	C	393765	83.9384	3.40954	2066.45	0.00672006	MODERATE
PKD1	16	2104536	G	T	393359	39.3794	1.88896	820.948	0.0177688	MODERATE
PKD1	16	2104540	C	T	393764	5.12142	0.311977	84.0733	0.252585	MODERATE
PKD1	16	2104548	G	A	393769	0.354917	0.0222369	5.66473	0.46361	MODERATE
PKD1	16	2104549	C	T	393787	6.05396	0.365331	100.321	0.208741	MODERATE
PKD1	16	2104560	G	A	393771	15.8672	0.905673	277.991	0.0584716	MODERATE
PKD1	16	2104561	C	T	393792	2.89471	0.178413	46.966	0.454702	MODERATE
PKD1	16	2104564	G	A	393790	68.2817	2.77737	1678.71	0.00973206	HIGH
PKD1	16	2104570	T	G	393805	65.9358	2.67161	1627.31	0.0104456	MODERATE
PKD1	16	2104572	A	G	393469	0.404086	0.0253074	6.45209	0.521507	MODERATE
PKD1	16	2104572	A	C	393469	1.97173	0.395855	9.82102	0.407252	MODERATE
PKD1	16	2104573	G	A	393792	6.22809	0.375046	103.425	0.202001	MODERATE
PKD1	16	2104573	G	C	393792	7.75123	0.46482	129.258	0.153764	MODERATE
PKD1	16	2104579	T	C	393768	16.1072	0.918552	282.448	0.0571936	MODERATE
PKD1	16	2104592	G	C	393782	105.117	4.2615	2592.91	0.00442265	MODERATE
PKD1	16	2104593	T	G	393788	24.9198	1.33539	465.032	0.0312662	MODERATE
PKD1	16	2104599	G	A	393753	3.36957	0.672697	16.8784	0.139488	MODERATE
PKD1	16	2104602	T	C	393794	40.7163	1.9502	850.077	0.0168126	MODERATE
PKD1	16	2104603	G	C	393739	34.1616	1.75185	666.159	0.0198109	MODERATE
PKD1	16	2104614	G	A	393689	1.59301	0.0990544	25.6192	0.742497	MODERATE
PKD1	16	2104617	C	T	393682	1.00473	0.0626997	16.1002	0.997341	MODERATE
PKD1	16	2104618	G	A	393722	1.19032	0.0742388	19.0852	0.902056	MODERATE
PKD1	16	2104623	A	G	393717	68.485	2.78061	1686.75	0.00972191	MODERATE
PKD1	16	2104624	C	T	393653	66.931	2.71408	1650.56	0.0101548	MODERATE
PKD1	16	2104626	A	G	393722	82.8737	3.3256	2065.21	0.00709452	MODERATE
PKD1	16	2104627	G	T	393636	7.46388	0.447183	124.579	0.161634	MODERATE
PKD1	16	2104635	C	T	393697	72.7485	2.95897	1788.58	0.00869122	MODERATE
PKD1	16	2104642	C	G	393694	33.2606	1.58932	696.063	0.0239104	MODERATE
PKD1	16	2105321	C	T	393813	93.1236	3.76679	2302.22	0.0056003	HIGH
PKD1	16	2105322	C	T	393810	64.653	2.62967	1589.55	0.0107183	MODERATE
PKD1	16	2105324	T	C	393801	23.7495	1.27135	443.656	0.0339474	MODERATE
PKD1	16	2105329	T	C	393781	1.10582	0.222748	5.48982	0.902072	MODERATE
PKD1	16	2105336	G	C	393802	36.6507	1.88493	712.638	0.0173772	MODERATE
PKD1	16	2105338	G	A	393785	31.0241	1.60109	601.149	0.0231349	MODERATE
PKD1	16	2105339	C	T	393807	21.3713	1.20282	379.72	0.037001	MODERATE
PKD1	16	2105342	C	T	393808	74.5857	3.02504	1838.99	0.00836726	MODERATE
PKD1	16	2105345	C	T	393785	25.2977	1.35564	472.08	0.0304835	MODERATE
PKD1	16	2105346	G	C	393797	6.42526	0.387468	106.548	0.194196	MODERATE
PKD1	16	2105348	T	G	393805	69.8743	2.83588	1721.66	0.00938974	MODERATE
PKD1	16	2105368	G	C	393754	66.8862	2.71188	1649.69	0.0101702	MODERATE
PKD1	16	2105369	T	C	393776	14.3922	0.829336	249.759	0.0670341	MODERATE
PKD1	16	2105371	T	C	393801	678.578	27.4872	16752.1	6.73081e-05	MODERATE
PKD1	16	2105372	G	A	393765	54.0229	2.18841	1333.6	0.0147395	MODERATE
PKD1	16	2105375	C	A	393768	6.00227	0.362895	99.2772	0.21061	MODERATE
PKD1	16	2105375	C	G	393768	44.5537	2.29982	863.124	0.012049	MODERATE
PKD1	16	2105380	A	G	393765	101.028	4.09795	2490.66	0.00476437	MODERATE
PKD1	16	2105390	G	C	393794	3.32734	0.204673	54.0921	0.398126	MODERATE
PKD1	16	2105393	T	C	393779	72.4977	2.9461	1784.03	0.00876433	MODERATE
PKD1	16	2105396	C	T	393778	38.4776	1.97392	750.046	0.0160088	MODERATE
PKD1	16	2105398	G	A	393743	5.45059	1.29639	22.9166	0.0206551	MODERATE
PKD1	16	2105401	A	G	393722	3.37748	0.207954	54.8551	0.392122	MODERATE
PKD1	16	2105405	T	G	393792	27.5061	1.41891	533.215	0.0284308	MODERATE
PKD1	16	2105408	T	C	393793	99.2631	4.02073	2450.59	0.00494581	MODERATE
PKD1	16	2105411	G	A	393666	66.2773	2.68841	1633.93	0.0103247	MODERATE
PKD1	16	2105412	T	C	393781	54.4681	9.16773	323.61	1.09741e-05	MODERATE
PKD1	16	2105416	T	C	393762	66.6663	2.70421	1643.51	0.0102186	MODERATE
PKD1	16	2105417	G	A	393792	64.9841	2.63901	1600.2	0.0106606	HIGH
PKD1	16	2105417	G	C	393792	119.772	4.83867	2964.73	0.00346737	MODERATE
PKD1	16	2105419	G	A	393777	6.84803	0.412613	113.655	0.179487	MODERATE
PKD1	16	2105419	G	T	393777	72.0285	2.92432	1774.13	0.00888673	MODERATE
PKD1	16	2105420	C	A	393793	2.26073	0.55078	9.27936	0.257572	MODERATE
PKD1	16	2105422	C	T	393784	30.5171	1.63299	570.298	0.0221226	MODERATE
PKD1	16	2105431	C	T	393791	102.944	4.1694	2541.73	0.00461554	MODERATE
PKD1	16	2105432	G	A	393781	6.50135	0.392105	107.796	0.191369	MODERATE
PKD1	16	2105435	C	T	393797	12.1698	0.713696	207.516	0.0841896	MODERATE
PKD1	16	2105438	G	C	393792	7.13649	1.30994	38.8793	0.0230803	MODERATE
PKD1	16	2105438	G	A	393792	19.5033	1.07701	353.177	0.0444132	MODERATE
PKD1	16	2105443	G	A	393795	8.66019	0.515225	145.565	0.133778	MODERATE
PKD1	16	2105443	G	C	393795	57.8798	2.35051	1425.25	0.0130352	MODERATE
PKD1	16	2105446	T	A	393808	40.7043	1.92794	859.383	0.0172271	MODERATE
PKD1	16	2105447	C	G	393811	100.282	4.07009	2470.82	0.00482435	MODERATE
PKD1	16	2105450	C	T	393799	66.9259	2.71189	1651.64	0.0101734	MODERATE
PKD1	16	2105452	G	A	393796	3.32201	0.204245	54.0319	0.398839	MODERATE
PKD1	16	2105452	G	C	393796	54.7559	2.21676	1352.52	0.0144253	MODERATE
PKD1	16	2105453	C	T	393811	76.1942	3.08931	1879.24	0.00805705	MODERATE
PKD1	16	2105456	C	T	393810	7.2475	0.435253	120.68	0.1675	MODERATE
PKD1	16	2105458	T	G	393808	94.0981	3.82291	2316.15	0.00542809	MODERATE
PKD1	16	2105459	C	G	393811	99.972	4.04814	2468.89	0.00488365	MODERATE
PKD1	16	2105464	G	T	393800	17.6421	1.00483	309.748	0.0496158	MODERATE
PKD1	16	2105464	G	A	393800	83.2825	3.37864	2052.89	0.00683981	MODERATE
PKD1	16	2105468	G	A	393801	7.48787	1.47484	38.0164	0.0151537	MODERATE
PKD1	16	2105471	C	T	393809	48.5553	2.28786	1030.49	0.0127414	MODERATE
PKD1	16	2105474	A	T	393810	67.4832	2.74131	1661.24	0.00996745	MODERATE
PKD1	16	2105867	C	G	393792	27.3675	1.4045	533.272	0.0289513	MODERATE
PKD1	16	2105868	G	C	393807	40.225	1.92717	839.602	0.017165	MODERATE
PKD1	16	2105869	T	C	393805	0.377126	0.0236234	6.02046	0.490245	MODERATE
PKD1	16	2105876	C	T	393810	12.5901	0.737883	214.817	0.0801262	MODERATE
PKD1	16	2105879	T	C	393812	6.42505	0.388524	106.251	0.193766	MODERATE
PKD1	16	2105882	C	G	393813	68.1724	2.77105	1677.15	0.00977525	MODERATE
PKD1	16	2105885	G	C	393812	26.6984	1.37853	517.075	0.0298354	MODERATE
PKD1	16	2105887	G	A	393808	55.9981	2.66144	1178.23	0.00960517	MODERATE
PKD1	16	2105888	C	A	393811	98.1645	3.97781	2422.51	0.00504592	MODERATE
PKD1	16	2105893	G	A	393814	3.94744	0.242097	64.3638	0.335016	MODERATE
PKD1	16	2105896	T	G	393814	5.94548	0.359256	98.394	0.213134	MODERATE
PKD1	16	2105899	T	A	393814	17.2827	0.970968	307.622	0.0523908	MODERATE
PKD1	16	2105900	C	T	393813	31.8873	1.63391	622.312	0.0223814	MODERATE
PKD1	16	2105906	C	T	393809	19.1716	1.0598	346.812	0.0455781	MODERATE
PKD1	16	2105908	T	C	393194	72.4933	2.94771	1782.83	0.00875251	MODERATE
PKD1	16	2105909	G	A	393814	110.996	4.50498	2734.76	0.00396877	MODERATE
PKD1	16	2105915	G	A	393812	39.7387	6.97499	226.404	3.35622e-05	MODERATE
PKD1	16	2105918	C	T	393813	35.2664	1.8947	656.419	0.0169243	MODERATE
PKD1	16	2105918	C	G	393813	68.2871	2.77371	1681.19	0.0097626	MODERATE
PKD1	16	2105923	T	C	393812	13.8045	0.802966	237.325	0.0704888	MODERATE
PKD1	16	2105926	C	T	393811	6.65391	1.31426	33.6879	0.0220104	MODERATE
PKD1	16	2105927	G	A	393809	14.2666	2.73453	74.4321	0.00161337	MODERATE
PKD1	16	2105933	G	T	393803	11.596	0.679006	198.034	0.0905336	MODERATE
PKD1	16	2105938	G	A	393813	4.35274	0.266218	71.1686	0.302229	MODERATE
PKD1	16	2105939	G	A	393806	3.50623	0.215121	57.1476	0.378337	MODERATE
PKD1	16	2105942	G	A	393784	32.5156	1.74739	605.052	0.019589	MODERATE
PKD1	16	2105948	T	C	393811	14.328	0.834329	246.056	0.0664894	MODERATE
PKD1	16	2105951	C	G	393807	9.1603	0.545239	153.898	0.123897	MODERATE
PKD1	16	2105951	C	T	393807	23.8849	1.3172	433.107	0.0318481	MODERATE
PKD1	16	2105953	G	A	393807	22.5826	1.21523	419.65	0.0365541	MODERATE
PKD1	16	2105957	G	C	393798	2.21228	0.183646	26.6502	0.531765	MODERATE
PKD1	16	2105960	C	T	393805	35.1772	1.89286	653.738	0.0169438	MODERATE
PKD1	16	2105960	C	G	393805	35.0638	1.79362	685.465	0.0190202	MODERATE
PKD1	16	2105963	G	A	393808	68.6894	2.79176	1690.06	0.00964748	MODERATE
PKD1	16	2105974	G	A	393804	31.4171	1.61653	610.588	0.0227728	MODERATE
PKD1	16	2105978	G	A	393802	66.272	2.6902	1632.58	0.0103084	MODERATE
PKD1	16	2105984	T	C	393809	17.2634	0.972811	306.354	0.0522365	MODERATE
PKD1	16	2105987	C	T	393809	96.0555	3.89613	2368.16	0.00524395	MODERATE
PKD1	16	2105987	C	A	393809	28.6322	1.47779	554.748	0.0265399	MODERATE
PKD1	16	2105987	C	G	393809	37.6128	1.80148	785.311	0.0193038	MODERATE
PKD1	16	2105990	TGCC	T	393799	2.5513	0.157643	41.2904	0.509657	MODERATE
PKD1	16	2105993	C	T	393799	12.6901	0.738306	218.117	0.0799645	MODERATE
PKD1	16	2105994	G	T	393812	72.6125	2.94851	1788.22	0.00875552	MODERATE
PKD1	16	2105995	T	C	393813	5.45162	0.33078	89.8487	0.235552	MODERATE
PKD1	16	2106000	C	G	393811	68.3444	2.78016	1680.1	0.00971423	MODERATE
PKD1	16	2106002	C	G	393812	15.8693	0.905703	278.054	0.0584683	MODERATE
PKD1	16	2106005	G	C	393810	107.502	4.3668	2646.49	0.00421229	MODERATE
PKD1	16	2106008	G	A	393811	43.652	2.05357	927.892	0.0154623	MODERATE
PKD1	16	2106016	G	A	393799	4.46443	0.27269	73.0908	0.294204	MODERATE
PKD1	16	2106019	A	G	393812	19.3524	1.06844	350.524	0.0449887	MODERATE
PKD1	16	2106094	T	C	393768	4.67575	0.283365	77.1537	0.280882	MODERATE
PKD1	16	2106098	G	A	393787	29.7027	1.59195	554.194	0.0231236	MODERATE
PKD1	16	2106101	C	T	393794	5.29458	0.322149	87.0175	0.243252	MODERATE
PKD1	16	2106101	C	A	393794	105.506	4.26225	2611.67	0.00443467	MODERATE
PKD1	16	2106110	C	T	393801	7.00354	0.419025	117.057	0.175542	MODERATE
PKD1	16	2106121	T	G	393803	11.8194	0.688404	202.932	0.088649	MODERATE
PKD1	16	2106136	A	G	393809	48.1538	2.28777	1013.56	0.0126909	MODERATE
PKD1	16	2106137	C	A	393801	2.18217	0.135228	35.2136	0.582373	MODERATE
PKD1	16	2106137	C	T	393801	5.91086	0.357527	97.7221	0.214471	MODERATE
PKD1	16	2106146	C	T	393807	4.1041	0.250417	67.2624	0.322385	MODERATE
PKD1	16	2106149	C	T	393810	73.9335	2.99261	1826.55	0.0085417	MODERATE
PKD1	16	2106150	C	A	393810	85.8011	3.47848	2116.39	0.00648497	MODERATE
PKD1	16	2106152	C	G	393805	0.607174	0.0379935	9.70326	0.724197	MODERATE
PKD1	16	2106152	C	T	393805	14.7741	0.851931	256.211	0.0643308	MODERATE
PKD1	16	2106152	C	CG	393805	97.2494	3.94883	2395	0.00510781	HIGH
PKD1	16	2106155	A	C	393806	107.692	4.36499	2656.96	0.00422383	MODERATE
PKD1	16	2106156	G	C	393806	41.6815	1.99869	869.242	0.0160934	MODERATE
PKD1	16	2106157	T	C	393810	3.14587	0.193853	51.0516	0.420206	MODERATE
PKD1	16	2106158	G	A	393809	1.31844	0.609578	2.8516	0.482454	MODERATE
PKD1	16	2106160	G	A	393807	76.1582	3.0809	1882.59	0.00810849	MODERATE
PKD1	16	2106164	T	C	393804	44.064	2.27247	854.416	0.0123276	MODERATE
PKD1	16	2106172	G	A	393795	3.41322	0.682084	17.0801	0.135105	MODERATE
PKD1	16	2106176	G	A	393805	2.99494	0.184548	48.6037	0.440424	MODERATE
PKD1	16	2106178	A	T	393806	30.7415	1.58839	594.967	0.023448	MODERATE
PKD1	16	2106182	C	T	393801	7.02536	0.421937	116.974	0.174269	MODERATE
PKD1	16	2106188	C	T	393807	27.0675	1.44833	505.858	0.0272499	MODERATE
PKD1	16	2106190	T	A	393806	30.6472	1.57987	594.512	0.0236812	MODERATE
PKD1	16	2106193	C	T	393811	88.6093	3.59497	2184.05	0.00609705	MODERATE
PKD1	16	2106194	T	C	393796	7.80763	0.464715	131.175	0.153402	MODERATE
PKD1	16	2106200	G	A	393798	12.6626	0.736206	217.796	0.0802946	MODERATE
PKD1	16	2106203	T	G	393807	100.264	4.0623	2474.66	0.004849	MODERATE
PKD1	16	2106224	C	G	393813	26.9824	1.4478	502.866	0.0272505	MODERATE
PKD1	16	2106227	C	T	393813	2.05663	0.127493	33.1763	0.611291	MODERATE
PKD1	16	2106227	C	G	393813	101.978	4.14046	2511.67	0.00466762	MODERATE
PKD1	16	2106232	T	C	393813	112.866	4.58152	2780.44	0.00384044	MODERATE
PKD1	16	2106233	G	A	393813	18.2247	3.46572	95.8358	0.000608927	MODERATE
PKD1	16	2106241	C	T	393808	17.0769	0.972732	299.796	0.0522518	MODERATE
PKD1	16	2106242	G	A	393810	0.94105	0.0587297	15.0788	0.965758	MODERATE
PKD1	16	2106248	G	A	393808	65.2646	2.617	1627.62	0.0108907	MODERATE
PKD1	16	2106250	C	T	393789	6.57438	0.396237	109.083	0.188841	MODERATE
PKD1	16	2106251	G	A	393812	2.86181	0.176557	46.3871	0.45941	MODERATE
PKD1	16	2106263	C	T	393811	30.0268	1.54932	581.939	0.0244842	MODERATE
PKD1	16	2106269	C	T	393813	54.7711	2.62017	1144.91	0.00985134	MODERATE
PKD1	16	2106274	G	A	393810	8.32724	0.498548	139.09	0.140097	MODERATE
PKD1	16	2106277	G	A	393812	29.8108	1.599	555.775	0.0229403	MODERATE
PKD1	16	2106278	C	T	393808	3.36273	0.206775	54.6874	0.394049	MODERATE
PKD1	16	2106280	C	T	393810	71.0835	2.88671	1750.39	0.00909358	MODERATE
PKD1	16	2106286	T	G	393811	63.2707	2.57328	1555.67	0.0111338	MODERATE
PKD1	16	2106292	G	A	393799	10.1594	0.598683	172.4	0.108529	MODERATE
PKD1	16	2106293	C	T	393798	39.7531	1.90624	829.022	0.0174905	MODERATE
PKD1	16	2106400	G	A	393786	32.1724	1.6495	627.504	0.0220119	MODERATE
PKD1	16	2106407	C	T	393811	1.70257	0.10567	27.432	0.70749	MODERATE
PKD1	16	2106407	C	G	393811	103.067	4.17384	2545.09	0.00460666	MODERATE
PKD1	16	2106408	G	C	393810	3.87832	0.237842	63.2411	0.341282	MODERATE
PKD1	16	2106410	A	G	393802	30.5091	1.62941	571.251	0.022221	MODERATE
PKD1	16	2106412	T	C	393805	72.1505	2.92847	1777.62	0.00886564	MODERATE
PKD1	16	2106415	A	G	393810	14.7656	0.851716	255.981	0.0643577	MODERATE
PKD1	16	2106418	T	C	393774	54.3138	2.20508	1337.81	0.0145378	MODERATE
PKD1	16	2106424	G	A	393806	0.822327	0.0513806	13.161	0.890028	MODERATE
PKD1	16	2106428	G	A	393803	9.34811	0.548615	159.287	0.122349	MODERATE
PKD1	16	2106431	C	T	393780	7.95605	0.473677	133.633	0.149631	MODERATE
PKD1	16	2106433	T	C	393802	69.9168	2.8393	1721.68	0.0093664	MODERATE
PKD1	16	2106436	A	C	393801	53.3438	2.15696	1319.25	0.0151154	MODERATE
PKD1	16	2106437	C	T	393806	68.7112	2.79007	1692.15	0.00966289	MODERATE
PKD1	16	2106439	G	A	393796	0.427906	0.02679	6.83478	0.54822	MODERATE
PKD1	16	2106439	G	C	393796	51.1611	2.44617	1070.02	0.0111935	MODERATE
PKD1	16	2106440	C	T	393800	6.18538	0.373564	102.416	0.203233	MODERATE
PKD1	16	2106442	C	A	393761	70.9574	2.87451	1751.58	0.00917587	MODERATE
PKD1	16	2106457	C	T	393803	5.02145	0.305502	82.5362	0.25857	MODERATE
PKD1	16	2106458	G	A	393779	2.21331	0.637591	7.68323	0.210863	MODERATE
PKD1	16	2106458	G	T	393779	31.468	1.61787	612.06	0.0227451	MODERATE
PKD1	16	2106463	G	A	393804	33.8222	1.61724	707.342	0.0232163	MODERATE
PKD1	16	2106463	G	C	393804	26.6606	1.4278	497.819	0.0279181	MODERATE
PKD1	16	2106466	C	A	393803	53.8338	2.5591	1132.46	0.0103312	MODERATE
PKD1	16	2106466	C	T	393803	61.3036	2.49021	1509.16	0.0117965	MODERATE
PKD1	16	2106469	C	T	393805	90.7487	3.6851	2234.76	0.00581765	MODERATE
PKD1	16	2106475	G	A	393784	25.8864	1.38359	484.326	0.0294639	MODERATE
PKD1	16	2106478	G	A	393784	6.24272	1.23462	31.5655	0.0267697	MODERATE
PKD1	16	2106478	G	T	393784	2.12282	0.131495	34.2704	0.595828	MODERATE
PKD1	16	2106481	C	T	393791	4.40288	0.268997	72.0652	0.298665	MODERATE
PKD1	16	2106482	G	A	393748	9.45666	0.557429	160.43	0.119856	MODERATE
PKD1	16	2106483	G	C	393799	44.5775	2.29935	864.223	0.0120584	MODERATE
PKD1	16	2106485	T	C	393799	64.9058	2.63309	1599.93	0.0107086	MODERATE
PKD1	16	2106487	G	A	393805	63.4882	2.57758	1563.77	0.0111114	MODERATE
PKD1	16	2106487	G	T	393805	48.9021	2.32391	1029.05	0.0123335	MODERATE
PKD1	16	2106494	G	C	393803	68.5945	2.77519	1695.45	0.00977516	MODERATE
PKD1	16	2106496	C	T	393793	18.8215	1.05816	334.779	0.045667	MODERATE
PKD1	16	2106496	C	A	393793	61.1908	2.93307	1276.59	0.00794995	MODERATE
PKD1	16	2106496	C	G	393793	36.0412	1.83987	706.011	0.0181941	MODERATE
PKD1	16	2106497	G	A	393798	2.24014	0.138564	36.2157	0.57002	MODERATE
PKD1	16	2106500	T	G	393649	73.1753	2.96787	1804.2	0.00865947	MODERATE
PKD1	16	2106506	C	T	393806	7.49175	0.449951	124.739	0.160494	MODERATE
PKD1	16	2106511	CCCT	C	393737	97.3932	3.95603	2397.72	0.0050888	MODERATE
PKD1	16	2106515	C	T	393805	115.222	4.66214	2847.66	0.00372328	MODERATE
PKD1	16	2106517	T	A	393809	18.3983	1.03487	327.091	0.0473334	MODERATE
PKD1	16	2106518	C	T	393811	36.1688	6.44695	202.915	4.54406e-05	MODERATE
PKD1	16	2106520	T	C	393808	66.5959	2.70486	1639.65	0.010207	MODERATE
PKD1	16	2106521	C	T	393812	22.9688	1.26874	415.82	0.0339177	MODERATE
PKD1	16	2106523	C	T	393813	12.3252	0.711264	213.579	0.0843747	MODERATE
PKD1	16	2106526	G	C	393812	69.9421	2.84137	1721.67	0.00935224	MODERATE
PKD1	16	2106529	C	T	393800	17.6933	0.99485	314.674	0.0504124	MODERATE
PKD1	16	2106530	G	A	393804	8.63755	0.513824	145.2	0.134265	MODERATE
PKD1	16	2106532	C	T	393810	72.2075	2.92789	1780.78	0.00887402	MODERATE
PKD1	16	2106536	G	C	393802	3.00915	0.185374	48.8471	0.438498	MODERATE
PKD1	16	2106538	A	G	393804	110.185	4.46408	2719.64	0.00404613	MODERATE
PKD1	16	2106541	G	A	393807	3.91573	0.240279	63.8129	0.33777	MODERATE
PKD1	16	2106547	G	A	393805	5.05223	1.00283	25.4529	0.0496003	MODERATE
PKD1	16	2106548	T	C	393810	33.2389	1.58633	696.463	0.0239935	MODERATE
PKD1	16	2106553	G	A	393811	67.2083	2.73141	1653.71	0.0100289	MODERATE
PKD1	16	2106555	G	C	393806	115.072	4.52908	2923.65	0.00403873	HIGH
PKD1	16	2106559	C	A	393811	63.1547	2.56163	1557.02	0.011238	MODERATE
PKD1	16	2106565	C	T	393803	41.236	1.97636	860.374	0.0164188	MODERATE
PKD1	16	2106566	C	T	393811	3.05031	0.610144	15.2495	0.174385	MODERATE
PKD1	16	2106566	C	A	393811	51.2535	2.44835	1072.94	0.0111807	MODERATE
PKD1	16	2106571	C	T	393801	2.02851	0.583923	7.04692	0.265612	MODERATE
PKD1	16	2106571	C	G	393801	83.0854	3.37019	2048.31	0.00687206	MODERATE
PKD1	16	2106572	G	A	393793	10.8242	0.633691	184.889	0.0999889	MODERATE
PKD1	16	2106578	C	T	393791	8.93761	1.74478	45.7828	0.00859442	MODERATE
PKD1	16	2106581	C	T	393804	69.0805	2.80494	1701.33	0.00957237	MODERATE
PKD1	16	2106583	C	T	393803	90.9865	3.68872	2244.29	0.00581425	MODERATE
PKD1	16	2106584	G	A	393795	18.2637	1.02503	325.415	0.0480655	MODERATE
PKD1	16	2106586	C	T	393809	50.2294	2.38434	1058.15	0.0117766	MODERATE
PKD1	16	2106589	A	G	393810	90.4077	3.66203	2231.97	0.0058976	MODERATE
PKD1	16	2106598	C	T	393803	105.3	15.3935	720.303	2.06799e-06	MODERATE
PKD1	16	2106599	G	C	393772	97.0224	3.93949	2389.48	0.00513091	MODERATE
PKD1	16	2106600	C	T	393812	27.4572	1.47552	510.94	0.0263679	MODERATE
PKD1	16	2106601	A	G	393795	44.497	2.13098	929.142	0.0143677	MODERATE
PKD1	16	2106607	G	A	393792	1.30497	0.0812966	20.9474	0.850919	MODERATE
PKD1	16	2106611	T	G	393807	11.7824	0.685882	202.404	0.0891147	MODERATE
PKD1	16	2106611	T	C	393807	76.6446	3.10933	1889.28	0.0079605	MODERATE
PKD1	16	2106616	G	A	393800	11.1308	0.651634	190.131	0.0960739	MODERATE
PKD1	16	2106629	T	C	393808	59.627	2.42351	1467.04	0.0123612	MODERATE
PKD1	16	2106638	G	C	393793	2.92552	0.180289	47.4719	0.450241	MODERATE
PKD1	16	2106641	C	T	393809	39.3861	1.88752	821.853	0.0177985	MODERATE
PKD1	16	2106641	C	A	393809	74.3697	3.01065	1837.1	0.00844921	MODERATE
PKD1	16	2106643	A	G	393798	74.1655	3.01046	1827.13	0.00843611	MODERATE
PKD1	16	2106646	G	A	393802	7.09404	0.426308	118.05	0.172041	MODERATE
PKD1	16	2106656	T	C	393806	111.857	4.52068	2767.72	0.00395739	MODERATE
PKD1	16	2106661	G	A	393794	17.1287	0.976413	300.481	0.0519398	MODERATE
PKD1	16	2106664	C	T	393794	8.12352	0.486217	135.724	0.144828	MODERATE
PKD1	16	2106665	G	A	393785	2.20031	0.136031	35.59	0.578698	MODERATE
PKD1	16	2106670	G	A	393796	95.2904	3.86499	2349.36	0.00532413	MODERATE
PKD1	16	2106676	C	T	393790	7.7853	0.46507	130.326	0.153447	MODERATE
PKD1	16	2106677	G	A	393752	3.48011	0.213924	56.6141	0.380862	MODERATE
PKD1	16	2106807	C	G	386215	71.3833	2.8895	1763.48	0.0090953	MODERATE
PKD1	16	2106809	C	T	392370	12.0604	0.701524	207.338	0.0862181	MODERATE
PKD1	16	2106810	G	C	389047	24.7184	1.36054	449.087	0.0301534	MODERATE
PKD1	16	2106810	G	A	389047	59.5598	2.41873	1466.63	0.0124086	HIGH
PKD1	16	2106815	G	A	392990	24.9762	1.34144	465.031	0.0310173	MODERATE
PKD1	16	2106819	C	T	391758	6.70024	1.13931	39.4039	0.0353572	MODERATE
PKD1	16	2106819	C	G	391758	66.7803	2.71287	1643.87	0.0101528	MODERATE
PKD1	16	2106824	C	T	392922	69.8881	2.83901	1720.44	0.00936637	MODERATE
PKD1	16	2106827	C	T	393116	23.7152	1.27425	441.367	0.0338017	MODERATE
PKD1	16	2106830	T	A	388579	9.03648	1.65715	49.2761	0.0109711	MODERATE
PKD1	16	2106830	T	C	388579	48.2453	2.29579	1013.86	0.0126006	MODERATE
PKD1	16	2106836	C	T	393543	47.7056	2.28994	993.837	0.0126047	MODERATE
PKD1	16	2106839	C	T	393500	6.60497	1.6229	26.8813	0.0083863	MODERATE
PKD1	16	2106840	G	A	393373	15.3013	0.883014	265.148	0.0608651	MODERATE
PKD1	16	2106840	G	T	393373	58.7767	2.81262	1228.29	0.00862009	MODERATE
PKD1	16	2106855	C	T	393659	6.67575	0.400127	111.379	0.186139	MODERATE
PKD1	16	2106855	C	G	393659	92.7942	3.75954	2290.38	0.00561355	MODERATE
PKD1	16	2106860	G	A	393727	2.6234	0.241362	28.5141	0.428196	MODERATE
PKD1	16	2106860	G	C	393727	32.8202	1.68462	639.411	0.0212116	MODERATE
PKD1	16	2106860	G	T	393727	95.7115	3.88544	2357.7	0.0052677	MODERATE
PKD1	16	2106866	C	T	393608	19.3412	1.08808	343.799	0.0436481	MODERATE
PKD1	16	2106867	G	A	393588	13.7493	0.793765	238.162	0.0716658	MODERATE
PKD1	16	2106876	C	G	393678	7.57179	1.49916	38.2427	0.0142862	MODERATE
PKD1	16	2106876	C	T	393678	28.2689	1.45838	547.957	0.0271443	MODERATE
PKD1	16	2106881	A	G	393569	23.9184	1.32042	433.264	0.0317112	MODERATE
PKD1	16	2106882	C	T	393552	7.39336	0.443868	123.149	0.163316	MODERATE
PKD1	16	2106887	T	C	393551	100.138	4.05486	2472.98	0.00486825	MODERATE
PKD1	16	2106890	G	A	393689	1.02967	0.064258	16.4993	0.983521	MODERATE
PKD1	16	2106902	A	G	393731	19.4147	1.08959	345.936	0.0435544	MODERATE
PKD1	16	2106906	A	G	393704	62.9447	2.54053	1559.53	0.0114299	MODERATE
PKD1	16	2106914	G	A	393758	99.7571	4.04583	2459.69	0.00488256	MODERATE
PKD1	16	2106921	T	C	393732	44.5614	2.13203	931.375	0.0143611	MODERATE
PKD1	16	2106929	C	T	393772	40.8825	1.96252	851.647	0.016613	MODERATE
PKD1	16	2106929	C	G	393772	101.838	4.1367	2507.09	0.00467391	MODERATE
PKD1	16	2106930	G	A	393772	3.19546	0.196671	51.9191	0.414094	MODERATE
PKD1	16	2106933	C	G	393749	93.4527	3.79352	2302.19	0.00551116	MODERATE
PKD1	16	2106936	T	G	393776	73.574	2.9909	1809.87	0.0085279	MODERATE
PKD1	16	2106938	C	T	393768	6.4081	1.12431	36.5236	0.0364463	MODERATE
PKD1	16	2106938	C	G	393768	39.591	1.89512	827.098	0.0176818	MODERATE
PKD1	16	2106939	G	A	393752	24.8421	1.33297	462.973	0.0313546	MODERATE
PKD1	16	2106942	T	G	393799	6.76091	0.40481	112.917	0.183379	MODERATE
PKD1	16	2106944	A	G	393774	46.9613	2.24263	983.383	0.0131239	MODERATE
PKD1	16	2106947	A	G	393781	45.0669	2.13468	951.441	0.0143933	MODERATE
PKD1	16	2106948	C	G	393796	36.6531	1.75702	764.619	0.0201471	MODERATE
PKD1	16	2107884	G	A	393778	3.59491	0.220924	58.497	0.368635	MODERATE
PKD1	16	2107885	T	C	393808	41.6189	1.99298	869.118	0.0161838	MODERATE
PKD1	16	2107888	G	C	393810	44.7265	2.13863	935.393	0.0142857	MODERATE
PKD1	16	2107889	G	T	393808	40.7367	1.95498	848.848	0.0167277	MODERATE
PKD1	16	2107890	T	C	393811	33.8271	1.73701	658.761	0.0201008	MODERATE
PKD1	16	2107894	T	C	393812	99.6861	4.03829	2460.77	0.00490459	MODERATE
PKD1	16	2107895	G	GGCC	393810	97.6237	3.95246	2411.25	0.00511103	MODERATE
PKD1	16	2107896	GCCT	G	393785	81.8623	3.32232	2017.1	0.00705257	MODERATE
PKD1	16	2107899	T	G	393785	71.5015	2.90176	1761.85	0.00901292	MODERATE
PKD1	16	2107899	T	A	393785	40.8878	1.95934	853.251	0.0166719	MODERATE
PKD1	16	2107902	T	C	393814	108.303	4.39602	2668.21	0.00416116	MODERATE
PKD1	16	2107902	T	TC	393814	64.633	2.6204	1594.2	0.0108034	HIGH
PKD1	16	2107905	T	C	393814	66.2788	2.69084	1632.53	0.0103034	MODERATE
PKD1	16	2107906	T	C	393812	25.835	1.38129	483.204	0.029545	MODERATE
PKD1	16	2107908	C	A	393813	43.9069	2.08098	926.397	0.0150567	MODERATE
PKD1	16	2107909	G	A	393811	7.21264	0.433758	119.933	0.168328	MODERATE
PKD1	16	2107912	C	T	393813	29.9071	1.60498	557.286	0.0227871	MODERATE
PKD1	16	2107914	G	A	393813	1.97356	0.395886	9.83853	0.406859	MODERATE
PKD1	16	2107917	T	G	393809	41.531	2.1304	809.623	0.0139306	MODERATE
PKD1	16	2107921	A	G	393814	94.4044	3.83453	2324.19	0.00539805	MODERATE
PKD1	16	2107924	C	T	393814	10.2652	0.601854	175.083	0.107589	MODERATE
PKD1	16	2107932	C	G	393814	70.0048	2.84024	1725.44	0.00936589	MODERATE
PKD1	16	2107938	G	A	393812	26.4712	1.42278	492.504	0.0280657	MODERATE
PKD1	16	2107948	C	T	393807	35.4581	1.81936	691.055	0.0185261	MODERATE
PKD1	16	2107948	C	G	393807	68.0436	2.76194	1676.33	0.00984027	MODERATE
PKD1	16	2107950	C	T	393812	314.869	32.6546	3036.1	6.52752e-07	MODERATE
PKD1	16	2107953	G	C	393807	63.7667	2.59173	1568.91	0.0109992	MODERATE
PKD1	16	2107956	G	A	393809	12.7128	3.55835	45.4188	9.08768e-05	MODERATE
PKD1	16	2107962	C	T	393811	36.8641	1.89023	718.939	0.01731	MODERATE
PKD1	16	2107963	G	A	393808	2.43252	0.150402	39.3424	0.531344	MODERATE
PKD1	16	2107969	G	A	393811	26.9022	1.44105	502.223	0.0274796	MODERATE
PKD1	16	2107972	G	C	393810	64.3103	2.60977	1584.74	0.0108751	MODERATE
PKD1	16	2107974	ATGG	A	393761	27.1928	1.45946	506.657	0.0268765	MODERATE
PKD1	16	2107975	T	C	393761	86.6138	3.51596	2133.69	0.00635158	MODERATE
PKD1	16	2107977	G	C	393761	42.6129	2.04046	889.924	0.0155239	MODERATE
PKD1	16	2107983	G	A	393807	0.263263	0.0165063	4.19884	0.344903	MODERATE
PKD1	16	2107990	T	C	393814	27.4711	1.47276	512.415	0.0264674	MODERATE
PKD1	16	2107993	C	T	393812	40.1653	1.91697	841.563	0.0173501	MODERATE
PKD1	16	2107993	C	G	393812	64.0634	2.59558	1581.2	0.0109887	MODERATE
PKD1	16	2107995	C	T	393810	9.27363	0.551345	155.983	0.121977	MODERATE
PKD1	16	2107996	G	A	393810	6.22832	0.376048	103.157	0.20157	MODERATE
PKD1	16	2107996	G	C	393810	96.823	3.92951	2385.71	0.00515761	MODERATE
PKD1	16	2107999	G	T	393805	101.129	4.10672	2490.31	0.00474044	MODERATE
PKD1	16	2108007	T	A	393801	96.4402	3.91032	2378.5	0.00520952	MODERATE
PKD1	16	2108010	A	C	393808	98.3013	3.99348	2419.73	0.00499803	MODERATE
PKD1	16	2108010	A	G	393808	87.1774	3.5377	2148.26	0.00628081	MODERATE
PKD1	16	2108013	G	A	393806	4.46543	0.273298	72.961	0.293786	MODERATE
PKD1	16	2108014	C	A	393812	66.1123	2.6839	1628.54	0.0103507	MODERATE
PKD1	16	2108017	A	C	393808	64.4735	2.60483	1595.81	0.0109366	MODERATE
PKD1	16	2108020	C	T	393814	17.8871	1.00598	318.047	0.0495273	MODERATE
PKD1	16	2108028	T	A	393810	984.307	39.9546	24249	2.48995e-05	MODERATE
PKD1	16	2108032	T	C	393804	48.4048	2.30037	1018.54	0.0125633	MODERATE
PKD1	16	2108252	C	A	393793	46.6348	2.21547	981.646	0.0134487	MODERATE
PKD1	16	2108256	G	A	393804	100.082	4.05708	2468.89	0.00485876	MODERATE
PKD1	16	2108259	G	A	393796	8.5616	0.509282	143.93	0.135874	MODERATE
PKD1	16	2108260	A	C	393813	16.6679	0.961835	288.843	0.0532083	MODERATE
PKD1	16	2108262	G	T	393802	53.0661	2.14865	1310.6	0.0152058	MODERATE
PKD1	16	2108268	C	G	393811	45.4017	2.17487	947.785	0.01385	MODERATE
PKD1	16	2108269	A	C	393802	94.8781	3.85617	2334.4	0.00533841	MODERATE
PKD1	16	2108271	G	T	393805	99.0322	4.02008	2439.6	0.00493848	MODERATE
PKD1	16	2108272	C	T	393809	40.8445	1.95561	853.073	0.0167334	MODERATE
PKD1	16	2108278	G	A	393813	9.65067	0.571315	163.02	0.115992	MODERATE
PKD1	16	2108284	T	C	393806	25.5005	1.36936	474.876	0.0299583	MODERATE
PKD1	16	2108289	G	A	393809	2.11172	0.1309	34.0667	0.598298	MODERATE
PKD1	16	2108292	G	A	393805	22.5079	1.24086	408.269	0.035212	MODERATE
PKD1	16	2108299	C	T	393806	10.5101	0.622665	177.403	0.102804	MODERATE
PKD1	16	2108302	C	T	393805	44.6406	2.12622	937.242	0.0144602	MODERATE
PKD1	16	2108304	T	A	393802	22.3183	1.23237	404.189	0.0356107	MODERATE
PKD1	16	2108308	C	G	393810	100.162	4.07297	2463.14	0.00481016	MODERATE
PKD1	16	2108311	G	C	393808	46.9022	2.21654	992.453	0.01347	MODERATE
PKD1	16	2108313	T	A	393796	7.2333	0.435371	120.175	0.167584	MODERATE
PKD1	16	2108313	T	C	393796	44.6663	2.14064	932	0.0142471	MODERATE
PKD1	16	2108322	T	C	393800	18.5585	1.04051	331.008	0.0469247	MODERATE
PKD1	16	2108328	T	A	393810	65.3092	2.65665	1605.51	0.010527	MODERATE
PKD1	16	2108329	C	T	393804	94.4606	3.83693	2325.51	0.00539156	MODERATE
PKD1	16	2108331	C	T	393805	10.5458	0.621906	178.827	0.102869	MODERATE
PKD1	16	2108336	A	T	393810	81.9215	3.31565	2024.08	0.0070919	MODERATE
PKD1	16	2108341	G	C	393809	112.914	4.58063	2783.39	0.00384414	MODERATE
PKD1	16	2108344	C	A	393814	5.44537	0.331185	89.5334	0.235472	MODERATE
PKD1	16	2108350	C	T	393810	1.0161	0.0634572	16.2701	0.990995	MODERATE
PKD1	16	2108352	C	T	393806	1.86042	0.115526	29.9598	0.661512	MODERATE
PKD1	16	2108353	G	A	393796	1.86771	0.115859	30.1084	0.659632	MODERATE
PKD1	16	2108355	G	C	393804	11.175	0.654228	190.883	0.0955274	MODERATE
PKD1	16	2108363	C	A	393810	46.743	2.23233	978.755	0.0132331	MODERATE
PKD1	16	2108364	C	G	393812	101.109	4.10358	2491.23	0.00474963	MODERATE
PKD1	16	2108368	C	T	393811	7.73006	0.46309	129.033	0.15446	MODERATE
PKD1	16	2108370	C	T	393810	38.1445	1.95059	745.929	0.0163774	MODERATE
PKD1	16	2108371	G	A	393808	15.8718	0.905897	278.081	0.0584489	MODERATE
PKD1	16	2108376	G	A	393813	12.4397	0.724071	213.718	0.0823095	MODERATE
PKD1	16	2108379	C	G	393814	67.1462	2.72292	1655.8	0.0100965	MODERATE
PKD1	16	2108386	CAAT	C	393813	63.576	2.57907	1567.19	0.0111048	MODERATE
PKD1	16	2108388	A	G	393813	5.35055	1.05908	27.0314	0.0424161	MODERATE
PKD1	16	2108388	A	C	393813	46.9055	2.23865	982.794	0.0131698	MODERATE
PKD1	16	2108392	T	G	393813	46.9718	2.23788	985.907	0.013189	MODERATE
PKD1	16	2108397	A	C	393813	96.7985	3.93594	2380.61	0.00513381	MODERATE
PKD1	16	2108403	C	T	393810	14.5708	0.840464	252.608	0.0656863	MODERATE
PKD1	16	2108403	C	A	393810	62.3743	2.5319	1536.61	0.0114647	MODERATE
PKD1	16	2108404	G	T	393810	4.5424	0.90215	22.8714	0.0664902	MODERATE
PKD1	16	2108404	G	A	393810	5.94964	1.17734	30.0663	0.0309691	MODERATE
PKD1	16	2108410	G	C	393814	82.2823	3.33943	2027.41	0.00698627	MODERATE
PKD1	16	2108412	G	A	393813	10.1039	0.598333	170.623	0.108754	MODERATE
PKD1	16	2108418	G	A	393809	1.00934	0.59168	1.72183	0.972779	MODERATE
PKD1	16	2108419	T	A	393814	5.8581	0.354757	96.7347	0.216598	MODERATE
PKD1	16	2108424	T	C	393812	13.9916	0.808571	242.113	0.0696956	MODERATE
PKD1	16	2108424	T	A	393812	32.2151	1.72993	599.918	0.0199494	MODERATE
PKD1	16	2108428	C	T	393814	20.6422	1.14037	373.651	0.0404757	MODERATE
PKD1	16	2108431	G	C	393811	20.3455	1.12188	368.968	0.0415751	MODERATE
PKD1	16	2108431	G	A	393811	57.8766	2.3503	1425.22	0.0130374	HIGH
PKD1	16	2108435	G	T	393809	63.4679	2.57651	1563.42	0.0111201	MODERATE
PKD1	16	2108438	C	G	393804	33.4729	1.72092	651.069	0.0204241	MODERATE
PKD1	16	2108438	CTG	C	393804	54.638	2.61839	1140.13	0.00985363	HIGH
PKD1	16	2108442	G	A	393809	28.8658	1.55021	537.499	0.0242094	MODERATE
PKD1	16	2108443	T	C	393814	47.9722	2.2862	1006.62	0.0126873	MODERATE
PKD1	16	2108448	G	A	393811	24.6485	1.32081	459.98	0.0318477	MODERATE
PKD1	16	2108452	T	C	393813	75.4955	3.06761	1857.99	0.00814931	MODERATE
PKD1	16	2108461	A	G	393806	16.8828	0.949519	300.183	0.0542683	MODERATE
PKD1	16	2108467	C	T	393811	7.49823	0.449143	125.18	0.16071	MODERATE
PKD1	16	2108478	A	C	393814	93.4118	3.78645	2304.47	0.0055367	MODERATE
PKD1	16	2108486	G	T	393812	51.3467	2.45246	1075.04	0.0111471	MODERATE
PKD1	16	2108494	C	T	393813	65.3041	2.64219	1614.05	0.010659	MODERATE
PKD1	16	2108502	G	A	393811	0.995026	0.460881	2.14823	0.989869	MODERATE
PKD1	16	2108503	C	A	393814	92.1288	3.7448	2266.53	0.0056408	MODERATE
PKD1	16	2108508	C	T	393812	64.1548	2.59677	1584.98	0.0109854	MODERATE
PKD1	16	2108509	G	C	393813	8.57715	0.507961	144.829	0.136155	MODERATE
PKD1	16	2108509	G	A	393813	47.5325	2.25858	1000.34	0.0129882	MODERATE
PKD1	16	2108511	G	A	393813	612.253	24.8761	15068.8	8.62059e-05	MODERATE
PKD1	16	2108523	C	A	393814	15.422	0.880467	270.128	0.0610936	MODERATE
PKD1	16	2108523	C	T	393814	16.9677	0.953902	301.815	0.0538763	MODERATE
PKD1	16	2108524	G	A	393814	59.7489	2.86028	1248.11	0.0083473	MODERATE
PKD1	16	2108524	G	C	393814	42.3855	2.02269	888.188	0.0157883	MODERATE
PKD1	16	2108530	G	A	393814	13.2121	0.76127	229.299	0.076289	MODERATE
PKD1	16	2108531	G	C	393813	85.0891	3.45006	2098.56	0.00658352	MODERATE
PKD1	16	2108532	C	T	393814	12.5205	0.721116	217.391	0.0826602	MODERATE
PKD1	16	2108536	C	T	393814	16.9797	0.968927	297.557	0.0525795	MODERATE
PKD1	16	2108537	G	T	393813	44.7493	2.12336	943.078	0.0145191	MODERATE
PKD1	16	2108542	C	T	393813	51.9561	2.10694	1281.21	0.0157059	MODERATE
PKD1	16	2108545	C	T	393813	15.2338	0.869687	266.843	0.0622675	MODERATE
PKD1	16	2108553	G	A	393811	82.8928	3.36118	2044.29	0.00690768	MODERATE
PKD1	16	2108554	C	T	393813	47.8056	2.28113	1001.86	0.0127306	MODERATE
PKD1	16	2108554	C	A	393813	69.7748	2.83627	1716.52	0.00937893	MODERATE
PKD1	16	2108559	C	A	393812	4.61768	0.281941	75.6292	0.283515	MODERATE
PKD1	16	2108560	G	A	393813	27.5252	1.40722	538.393	0.0288787	MODERATE
PKD1	16	2108562	G	A	393806	8.15245	0.487103	136.445	0.144394	MODERATE
PKD1	16	2108563	C	T	393813	50.387	2.40552	1055.43	0.0115528	MODERATE
PKD1	16	2108566	G	A	393812	81.9768	3.32675	2020.05	0.00703563	MODERATE
PKD1	16	2108568	C	T	393812	4.37698	1.52039	12.6007	0.00620862	MODERATE
PKD1	16	2108571	C	T	393812	14.8215	0.845158	259.924	0.0650597	MODERATE
PKD1	16	2108574	G	A	393814	26.0291	1.39947	484.121	0.0288657	MODERATE
PKD1	16	2108577	C	T	393812	105.444	4.27715	2599.5	0.00438945	MODERATE
PKD1	16	2108577	C	A	393812	101.443	4.12258	2496.17	0.00470269	MODERATE
PKD1	16	2108578	G	A	393807	5.34474	0.32438	88.0639	0.24102	MODERATE
PKD1	16	2108590	C	T	393812	2.58433	0.159802	41.7939	0.503747	MODERATE
PKD1	16	2108592	G	A	393808	23.4305	1.29271	424.68	0.032872	MODERATE
PKD1	16	2108595	C	T	393813	1.4727	0.0916157	23.6734	0.784712	MODERATE
PKD1	16	2108596	G	A	393813	10.0644	0.593059	170.796	0.109974	MODERATE
PKD1	16	2108598	T	C	393814	62.9935	2.55732	1551.7	0.0112661	MODERATE
PKD1	16	2108607	C	T	393813	92.9422	3.77494	2288.31	0.0055598	HIGH
PKD1	16	2108610	C	T	393814	11.9537	0.700821	203.89	0.0864695	MODERATE
PKD1	16	2108610	C	A	393814	57.375	2.75001	1197.05	0.00898566	MODERATE
PKD1	16	2108611	G	A	393812	15.2951	0.870715	268.676	0.062141	MODERATE
PKD1	16	2108617	C	G	393814	109.376	4.43754	2695.91	0.00408792	MODERATE
PKD1	16	2108619	G	C	393813	67.1117	2.71364	1659.76	0.0101738	MODERATE
PKD1	16	2108620	T	C	393814	47.339	2.2491	996.391	0.013088	MODERATE
PKD1	16	2108621	C	A	393813	27.7174	1.52938	502.331	0.0246154	MODERATE
PKD1	16	2108621	C	G	393813	63.9281	2.5831	1582.13	0.0110972	MODERATE
PKD1	16	2108626	A	G	393814	16.8885	0.962946	296.197	0.0530974	MODERATE
PKD1	16	2108632	C	T	393814	8.06232	0.479697	135.504	0.147135	MODERATE
PKD1	16	2108638	C	T	393814	24.085	1.29615	447.546	0.0328469	MODERATE
[truncated: 1,802 more rows]

## Sheet: ST5 - alphaMissense analysis
Supplemental Table 5. Sensitivity analysis based on predicted impact from AlphaMissense. Results are shown for the association between rare variants in the genes SMAD2 and PKD1 with intracranial aneurysms (IA) as outcome, and aneurysmal subarachnoid hemorrhage (ASAH) as outcome. Variants with a predicted impact of 'likely pathogenic' by AlphaMissense were considered. Case and Control scores are t…
Phenotype	Gene	Frequency	Impact	Test	SNPs	Case carriers	Control carriers	Mean Case Score	Mean Control Score	P-value	PPV	Effect size	Lower 95% confidence interval	Upper 95% confidence interval
IA	SMAD2	rare	AlphaMissense likely pathogenic	skat_burden_robust	55	3	295	0.002	0.00075	0.149	0.01	NA	NA	NA
IA	SMAD2	rare	AlphaMissense likely pathogenic	skat_robust	55	3	295	0.002	0.00075	0.197	0.01	NA	NA	NA
IA	SMAD2	rare	AlphaMissense likely pathogenic	acatvfirth	55	3	295	0.002	0.00075	0.403	0.01	NA	NA	NA
IA	SMAD2	rare	AlphaMissense likely pathogenic	firth	55	3	295	0.002	0.00075	0.099	0.01	2.819	0.79	6.955
IA	SMAD2	ultrarare	AlphaMissense likely pathogenic	skat_burden_robust	53	2	95	0.001	0.00024	0.047	0.021	NA	NA	NA
IA	SMAD2	ultrarare	AlphaMissense likely pathogenic	skat_robust	53	2	95	0.001	0.00024	0.002	0.021	NA	NA	NA
IA	SMAD2	ultrarare	AlphaMissense likely pathogenic	acatvfirth	53	2	95	0.001	0.00024	0.027	0.021	NA	NA	NA
IA	SMAD2	ultrarare	AlphaMissense likely pathogenic	firth	53	2	95	0.001	0.00024	0.027	0.021	6.175	1.286	17.72
ASAH_DIAG	SMAD2	rare	AlphaMissense likely pathogenic	skat_burden_robust	55	0	298	1.6e-08	0.00076	0.407	0	NA	NA	NA
ASAH_DIAG	SMAD2	rare	AlphaMissense likely pathogenic	skat_robust	55	0	298	1.6e-08	0.00076	0.989	0	NA	NA	NA
ASAH_DIAG	SMAD2	rare	AlphaMissense likely pathogenic	acatvfirth	55	0	298	1.6e-08	0.00076	0.871	0	NA	NA	NA
ASAH_DIAG	SMAD2	rare	AlphaMissense likely pathogenic	firth	55	0	298	1.6e-08	0.00076	0.811	0	0.726	0.006	4.934
ASAH_DIAG	SMAD2	ultrarare	AlphaMissense likely pathogenic	skat_burden_robust	53	0	97	1.6e-08	0.00025	0.634	0	NA	NA	NA
ASAH_DIAG	SMAD2	ultrarare	AlphaMissense likely pathogenic	skat_robust	53	0	97	1.6e-08	0.00025	1	0	NA	NA	NA
ASAH_DIAG	SMAD2	ultrarare	AlphaMissense likely pathogenic	acatvfirth	53	0	97	1.6e-08	0.00025	0.626	0	NA	NA	NA
ASAH_DIAG	SMAD2	ultrarare	AlphaMissense likely pathogenic	firth	53	0	97	1.6e-08	0.00025	0.626	0	2.181	0.017	14.977
IA	PKD1	rare	AlphaMissense likely pathogenic	skat_burden_robust	329	11	2501	0.007	0.006	0.942	0.004	NA	NA	NA
IA	PKD1	rare	AlphaMissense likely pathogenic	skat_robust	329	11	2501	0.007	0.006	0.739	0.004	NA	NA	NA
IA	PKD1	rare	AlphaMissense likely pathogenic	acatvfirth	329	11	2501	0.007	0.006	0.407	0.004	NA	NA	NA
IA	PKD1	rare	AlphaMissense likely pathogenic	firth	329	11	2501	0.007	0.006	0.822	0.004	1.069	0.564	1.811
IA	PKD1	ultrarare	AlphaMissense likely pathogenic	skat_burden_robust	293	3	667	0.002	0.002	0.958	0.004	NA	NA	NA
IA	PKD1	ultrarare	AlphaMissense likely pathogenic	skat_robust	293	3	667	0.002	0.002	0.662	0.004	NA	NA	NA
IA	PKD1	ultrarare	AlphaMissense likely pathogenic	acatvfirth	293	3	667	0.002	0.002	0.221	0.004	NA	NA	NA
IA	PKD1	ultrarare	AlphaMissense likely pathogenic	firth	293	3	667	0.002	0.002	0.733	0.004	1.206	0.341	2.924
ASAH_DIAG	PKD1	rare	AlphaMissense likely pathogenic	skat_burden_robust	329	4	2508	0.004	0.006	0.432	0.002	NA	NA	NA
ASAH_DIAG	PKD1	rare	AlphaMissense likely pathogenic	skat_robust	329	4	2508	0.004	0.006	0.955	0.002	NA	NA	NA
ASAH_DIAG	PKD1	rare	AlphaMissense likely pathogenic	acatvfirth	329	4	2508	0.004	0.006	0.334	0.002	NA	NA	NA
ASAH_DIAG	PKD1	rare	AlphaMissense likely pathogenic	firth	329	4	2508	0.004	0.006	0.536	0.002	0.757	0.255	1.685
ASAH_DIAG	PKD1	ultrarare	AlphaMissense likely pathogenic	skat_burden_robust	293	0	670	4.1e-07	0.002	0.205	0	NA	NA	NA
ASAH_DIAG	PKD1	ultrarare	AlphaMissense likely pathogenic	skat_robust	293	0	670	4.1e-07	0.002	1	0	NA	NA	NA
ASAH_DIAG	PKD1	ultrarare	AlphaMissense likely pathogenic	acatvfirth	293	0	670	4.1e-07	0.002	0.149	0	NA	NA	NA
ASAH_DIAG	PKD1	ultrarare	AlphaMissense likely pathogenic	firth	293	0	670	4.1e-07	0.002	0.307	0	0.313	0.002	2.092

## Sheet: ST6 - excl. monogenic diseases
Supplemental Table 6. Burden analysis results - excluding participants with a diagnosis of a monogenic disorder predispposing to intracranial aneurysms (IA). Results are shown for the main analysis with intracranial aneurysms as outcome, and aneurysmal subarachnoid hemorrhage (ASAH) as outcome. Case and Control scores are the mean number of (ultra)rare variants for the respective gene and impact …
Phenotype	Gene	Frequency	Impact	Test	SNPs	Case carriers	Control carriers	Mean Case Score	Mean Control Score	P-value	PPV	Effect size	Lower 95% confidence interval	Upper 95% confidence interval
ASAH	ADAMTS15	rare	high	acatvfirth	21	0	55	2.75576e-09	0.000143082	0.17258	0	NA	NA	NA
ASAH	ADAMTS15	rare	high	firth	21	0	55	2.75576e-09	0.000143082	0.38609	0	4.07015	0.038678	20.1312
ASAH	ADAMTS15	rare	high	skat_burden_robust	21	0	55	2.75576e-09	0.000143082	0.724174	0	NA	NA	NA
ASAH	ADAMTS15	rare	high	skat_robust	21	0	55	2.75576e-09	0.000143082	1	0	NA	NA	NA
ASAH	ADAMTS15	rare	moderate+high	acatvfirth	554	40	14564	0.0432433	0.0378349	0.751139	0.00273898	NA	NA	NA
ASAH	ADAMTS15	rare	moderate+high	firth	554	40	14564	0.0432433	0.0378349	0.363919	0.00273898	1.15789	0.836098	1.55346
ASAH	ADAMTS15	rare	moderate+high	skat_burden_robust	554	40	14564	0.0432433	0.0378349	0.403164	0.00273898	NA	NA	NA
ASAH	ADAMTS15	rare	moderate+high	skat_robust	554	40	14564	0.0432433	0.0378349	0.801489	0.00273898	NA	NA	NA
ASAH	ADAMTS15	ultrarare	high	acatvfirth	20	0	44	2.75576e-09	0.000114976	0.327058	0	NA	NA	NA
ASAH	ADAMTS15	ultrarare	high	firth	20	0	44	2.75576e-09	0.000114976	0.327058	0	4.84325	0.0510082	22.7912
ASAH	ADAMTS15	ultrarare	high	skat_burden_robust	20	0	44	2.75576e-09	0.000114976	0.751253	0	NA	NA	NA
ASAH	ADAMTS15	ultrarare	high	skat_robust	20	0	44	2.75576e-09	0.000114976	1	0	NA	NA	NA
ASAH	ADAMTS15	ultrarare	moderate+high	acatvfirth	469	4	1303	0.00432434	0.00338542	0.172972	0.00306044	NA	NA	NA
ASAH	ADAMTS15	ultrarare	moderate+high	firth	469	4	1303	0.00432434	0.00338542	0.448062	0.00306044	1.4527	0.493431	3.03292
ASAH	ADAMTS15	ultrarare	moderate+high	skat_burden_robust	469	4	1303	0.00432434	0.00338542	0.647333	0.00306044	NA	NA	NA
ASAH	ADAMTS15	ultrarare	moderate+high	skat_robust	469	4	1303	0.00432434	0.00338542	0.173072	0.00306044	NA	NA	NA
ASAH	ANGPTL6	rare	high	acatvfirth	42	4	1198	0.00432432	0.00306873	0.369184	0.00332779	NA	NA	NA
ASAH	ANGPTL6	rare	high	firth	42	4	1198	0.00432432	0.00306873	0.371489	0.00332779	1.57323	0.528394	3.50589
ASAH	ANGPTL6	rare	high	skat_burden_robust	42	4	1198	0.00432432	0.00306873	0.507674	0.00332779	NA	NA	NA
ASAH	ANGPTL6	rare	high	skat_robust	42	4	1198	0.00432432	0.00306873	0.724957	0.00332779	NA	NA	NA
ASAH	ANGPTL6	rare	moderate+high	acatvfirth	373	17	9677	0.0183787	0.0249274	0.0609984	0.00175366	NA	NA	NA
ASAH	ANGPTL6	rare	moderate+high	firth	373	17	9677	0.0183787	0.0249274	0.222615	0.00175366	0.756283	0.454252	1.17057
ASAH	ANGPTL6	rare	moderate+high	skat_burden_robust	373	17	9677	0.0183787	0.0249274	0.207375	0.00175366	NA	NA	NA
ASAH	ANGPTL6	rare	moderate+high	skat_robust	373	17	9677	0.0183787	0.0249274	0.0672265	0.00175366	NA	NA	NA
ASAH	ANGPTL6	ultrarare	high	acatvfirth	30	1	94	0.00108108	0.000240183	0.114055	0.0105263	NA	NA	NA
ASAH	ANGPTL6	ultrarare	high	firth	30	1	94	0.00108108	0.000240183	0.0727218	0.0105263	6.9307	0.788164	25.1638
ASAH	ANGPTL6	ultrarare	high	skat_burden_robust	30	1	94	0.00108108	0.000240183	0.163256	0.0105263	NA	NA	NA
ASAH	ANGPTL6	ultrarare	high	skat_robust	30	1	94	0.00108108	0.000240183	0.0133853	0.0105263	NA	NA	NA
ASAH	ANGPTL6	ultrarare	moderate+high	acatvfirth	293	3	816	0.0032433	0.00209772	0.159589	0.003663	NA	NA	NA
ASAH	ANGPTL6	ultrarare	moderate+high	firth	293	3	816	0.0032433	0.00209772	0.309999	0.003663	1.80826	0.512675	4.36007
ASAH	ANGPTL6	ultrarare	moderate+high	skat_burden_robust	293	3	816	0.0032433	0.00209772	0.475845	0.003663	NA	NA	NA
ASAH	ANGPTL6	ultrarare	moderate+high	skat_robust	293	3	816	0.0032433	0.00209772	0.0388398	0.003663	NA	NA	NA
ASAH	ANK3	rare	high	acatvfirth	55	0	69	2.75598e-09	0.000178856	0.476146	0	NA	NA	NA
ASAH	ANK3	rare	high	firth	55	0	69	2.75598e-09	0.000178856	0.476146	0	3.17054	0.027339	17.1648
ASAH	ANK3	rare	high	skat_burden_robust	55	0	69	2.75598e-09	0.000178856	0.686474	0	NA	NA	NA
ASAH	ANK3	rare	high	skat_robust	55	0	69	2.75598e-09	0.000178856	1	0	NA	NA	NA
ASAH	ANK3	rare	moderate+high	acatvfirth	1840	98	46813	0.123243	0.133583	0.856001	0.00208906	NA	NA	NA
ASAH	ANK3	rare	moderate+high	firth	1840	98	46813	0.123243	0.133583	0.445394	0.00208906	0.934577	0.778972	1.10812
ASAH	ANK3	rare	moderate+high	skat_burden_robust	1840	98	46813	0.123243	0.133583	0.426331	0.00208906	NA	NA	NA
ASAH	ANK3	rare	moderate+high	skat_robust	1840	98	46813	0.123243	0.133583	0.610324	0.00208906	NA	NA	NA
ASAH	ANK3	ultrarare	high	acatvfirth	55	0	69	2.75598e-09	0.000178856	0.476146	0	NA	NA	NA
ASAH	ANK3	ultrarare	high	firth	55	0	69	2.75598e-09	0.000178856	0.476146	0	3.17054	0.027339	17.1648
ASAH	ANK3	ultrarare	high	skat_burden_robust	55	0	69	2.75598e-09	0.000178856	0.686474	0	NA	NA	NA
ASAH	ANK3	ultrarare	high	skat_robust	55	0	69	2.75598e-09	0.000178856	1	0	NA	NA	NA
ASAH	ANK3	ultrarare	moderate+high	acatvfirth	1556	14	3701	0.0151354	0.0095893	0.00393523	0.00376851	NA	NA	NA
ASAH	ANK3	ultrarare	moderate+high	firth	1556	14	3701	0.0151354	0.0095893	0.0818429	0.00376851	1.63139	0.934416	2.59581
ASAH	ANK3	ultrarare	moderate+high	skat_burden_robust	1556	14	3701	0.0151354	0.0095893	0.107869	0.00376851	NA	NA	NA
ASAH	ANK3	ultrarare	moderate+high	skat_robust	1556	14	3701	0.0151354	0.0095893	0.000105749	0.00376851	NA	NA	NA
ASAH	ARHGEF17	rare	high	acatvfirth	39	0	61	0	0.000155858	0.476604	0	NA	NA	NA
ASAH	ARHGEF17	rare	high	firth	39	0	61	0	0.000155858	0.476604	0	3.35676	0.0265936	23.2684
ASAH	ARHGEF17	rare	high	skat_burden_robust	39	0	61	0	0.000155858	0.70182	0	NA	NA	NA
ASAH	ARHGEF17	rare	high	skat_robust	39	0	61	0	0.000155858	1	0	NA	NA	NA
ASAH	ARHGEF17	rare	moderate+high	acatvfirth	1224	92	33818	0.109189	0.0947334	0.936178	0.00271306	NA	NA	NA
ASAH	ARHGEF17	rare	moderate+high	firth	1224	92	33818	0.109189	0.0947334	0.14624	0.00271306	1.15231	0.950004	1.37924
ASAH	ARHGEF17	rare	moderate+high	skat_burden_robust	1224	92	33818	0.109189	0.0947334	0.154623	0.00271306	NA	NA	NA
ASAH	ARHGEF17	rare	moderate+high	skat_robust	1224	92	33818	0.109189	0.0947334	0.426036	0.00271306	NA	NA	NA
ASAH	ARHGEF17	ultrarare	high	acatvfirth	39	0	61	0	0.000155858	0.476604	0	NA	NA	NA
ASAH	ARHGEF17	ultrarare	high	firth	39	0	61	0	0.000155858	0.476604	0	3.35676	0.0265936	23.2684
ASAH	ARHGEF17	ultrarare	high	skat_burden_robust	39	0	61	0	0.000155858	0.70182	0	NA	NA	NA
ASAH	ARHGEF17	ultrarare	high	skat_robust	39	0	61	0	0.000155858	1	0	NA	NA	NA
ASAH	ARHGEF17	ultrarare	moderate+high	acatvfirth	997	2	2489	0.00216223	0.00645915	0.149723	0.00080289	NA	NA	NA
ASAH	ARHGEF17	ultrarare	moderate+high	firth	997	2	2489	0.00216223	0.00645915	0.122932	0.00080289	0.434435	0.0918386	1.20523
ASAH	ARHGEF17	ultrarare	moderate+high	skat_burden_robust	997	2	2489	0.00216223	0.00645915	0.12209	0.00080289	NA	NA	NA
ASAH	ARHGEF17	ultrarare	moderate+high	skat_robust	997	2	2489	0.00216223	0.00645915	1	0.00080289	NA	NA	NA
ASAH	COL3A1	rare	high	acatvfirth	26	1	30	0.00108108	7.66534e-05	0.0127923	0.0322581	NA	NA	NA
ASAH	COL3A1	rare	high	firth	26	1	30	0.00108108	7.66534e-05	0.0127923	0.0322581	20.9431	2.34622	79.4282
ASAH	COL3A1	rare	high	skat_burden_robust	26	1	30	0.00108108	7.66534e-05	0.0228651	0.0322581	NA	NA	NA
ASAH	COL3A1	rare	high	skat_robust	26	1	30	0.00108108	7.66534e-05	0.00195621	0.0322581	NA	NA	NA
ASAH	COL3A1	rare	moderate+high	acatvfirth	604	59	20820	0.0659461	0.0543257	0.936583	0.00282581	NA	NA	NA
ASAH	COL3A1	rare	moderate+high	firth	604	59	20820	0.0659461	0.0543257	0.119163	0.00282581	1.23033	0.945833	1.56802
ASAH	COL3A1	rare	moderate+high	skat_burden_robust	604	59	20820	0.0659461	0.0543257	0.125014	0.00282581	NA	NA	NA
ASAH	COL3A1	rare	moderate+high	skat_robust	604	59	20820	0.0659461	0.0543257	0.0452602	0.00282581	NA	NA	NA
ASAH	COL3A1	ultrarare	high	acatvfirth	26	1	30	0.00108108	7.66534e-05	0.0127923	0.0322581	NA	NA	NA
ASAH	COL3A1	ultrarare	high	firth	26	1	30	0.00108108	7.66534e-05	0.0127923	0.0322581	20.9431	2.34622	79.4282
ASAH	COL3A1	ultrarare	high	skat_burden_robust	26	1	30	0.00108108	7.66534e-05	0.0228651	0.0322581	NA	NA	NA
ASAH	COL3A1	ultrarare	high	skat_robust	26	1	30	0.00108108	7.66534e-05	0.00195621	0.0322581	NA	NA	NA
ASAH	COL3A1	ultrarare	moderate+high	acatvfirth	529	3	1151	0.00324336	0.00295879	0.187955	0.00259965	NA	NA	NA
ASAH	COL3A1	ultrarare	moderate+high	firth	529	3	1151	0.00324336	0.00295879	0.62444	0.00259965	1.31356	0.37092	3.19061
ASAH	COL3A1	ultrarare	moderate+high	skat_burden_robust	529	3	1151	0.00324336	0.00295879	0.84581	0.00259965	NA	NA	NA
ASAH	COL3A1	ultrarare	moderate+high	skat_robust	529	3	1151	0.00324336	0.00295879	0.387384	0.00259965	NA	NA	NA
ASAH	FBN1	rare	high	acatvfirth	7	0	46	0	0.000117549	0.299164	0	NA	NA	NA
ASAH	FBN1	rare	high	firth	7	0	46	0	0.000117549	0.395414	0	4.49799	0.0355763	31.4573
ASAH	FBN1	rare	high	skat_burden_robust	7	0	46	0	0.000117549	0.740965	0	NA	NA	NA
ASAH	FBN1	rare	high	skat_robust	7	0	46	0	0.000117549	0.996559	0	NA	NA	NA
ASAH	FBN1	rare	moderate+high	acatvfirth	1024	25	14446	0.0270274	0.0379399	0.49507	0.00172759	NA	NA	NA
ASAH	FBN1	rare	moderate+high	firth	1024	25	14446	0.0270274	0.0379399	0.0914709	0.00172759	0.730039	0.482959	1.04878
ASAH	FBN1	rare	moderate+high	skat_burden_robust	1024	25	14446	0.0270274	0.0379399	0.0965547	0.00172759	NA	NA	NA
ASAH	FBN1	rare	moderate+high	skat_robust	1024	25	14446	0.0270274	0.0379399	0.869948	0.00172759	NA	NA	NA
ASAH	FBN1	ultrarare	high	acatvfirth	6	0	15	0	3.83427e-05	0.194218	0	NA	NA	NA
ASAH	FBN1	ultrarare	high	firth	6	0	15	0	3.83427e-05	0.194218	0	13.8495	0.108308	103.492
ASAH	FBN1	ultrarare	high	skat_burden_robust	6	0	15	0	3.83427e-05	0.853376	0	NA	NA	NA
ASAH	FBN1	ultrarare	high	skat_robust	6	0	15	0	3.83427e-05	0.999986	0	NA	NA	NA
ASAH	FBN1	ultrarare	moderate+high	acatvfirth	865	5	2195	0.00540555	0.00562628	0.160001	0.00227273	NA	NA	NA
ASAH	FBN1	ultrarare	moderate+high	firth	865	5	2195	0.00540555	0.00562628	0.903898	0.00227273	1.05337	0.398894	2.19743
ASAH	FBN1	ultrarare	moderate+high	skat_burden_robust	865	5	2195	0.00540555	0.00562628	0.927643	0.00227273	NA	NA	NA
ASAH	FBN1	ultrarare	moderate+high	skat_robust	865	5	2195	0.00540555	0.00562628	0.958487	0.00227273	NA	NA	NA
ASAH	FMNL2	rare	high	acatvfirth	32	0	84	8.27117e-09	0.000217184	0.307326	0	NA	NA	NA
ASAH	FMNL2	rare	high	firth	32	0	84	8.27117e-09	0.000217184	0.562525	0	2.54863	0.0206847	15.6963
ASAH	FMNL2	rare	high	skat_burden_robust	32	0	84	8.27117e-09	0.000217184	0.654823	0	NA	NA	NA
ASAH	FMNL2	rare	high	skat_robust	32	0	84	8.27117e-09	0.000217184	1	0	NA	NA	NA
ASAH	FMNL2	rare	moderate+high	acatvfirth	453	56	22021	0.0605416	0.0582053	0.343479	0.00253658	NA	NA	NA
ASAH	FMNL2	rare	moderate+high	firth	453	56	22021	0.0605416	0.0582053	0.713213	0.00253658	1.05037	0.800377	1.34723
ASAH	FMNL2	rare	moderate+high	skat_burden_robust	453	56	22021	0.0605416	0.0582053	0.763159	0.00253658	NA	NA	NA
ASAH	FMNL2	rare	moderate+high	skat_robust	453	56	22021	0.0605416	0.0582053	0.332893	0.00253658	NA	NA	NA
ASAH	FMNL2	ultrarare	high	acatvfirth	31	0	56	8.27117e-09	0.000145643	0.411322	0	NA	NA	NA
ASAH	FMNL2	ultrarare	high	firth	31	0	56	8.27117e-09	0.000145643	0.411322	0	4.00857	0.0340256	22.2299
ASAH	FMNL2	ultrarare	high	skat_burden_robust	31	0	56	8.27117e-09	0.000145643	0.719987	0	NA	NA	NA
ASAH	FMNL2	ultrarare	high	skat_robust	31	0	56	8.27117e-09	0.000145643	1	0	NA	NA	NA
ASAH	FMNL2	ultrarare	moderate+high	acatvfirth	384	1	848	0.0010813	0.00218221	0.196633	0.00117786	NA	NA	NA
ASAH	FMNL2	ultrarare	moderate+high	firth	384	1	848	0.0010813	0.00218221	0.71687	0.00117786	0.755337	0.0869803	2.6465
ASAH	FMNL2	ultrarare	moderate+high	skat_burden_robust	384	1	848	0.0010813	0.00218221	0.490392	0.00117786	NA	NA	NA
ASAH	FMNL2	ultrarare	moderate+high	skat_robust	384	1	848	0.0010813	0.00218221	1	0.00117786	NA	NA	NA
ASAH	LOXL2	rare	high	acatvfirth	44	2	440	0.0021622	0.00112425	0.0774952	0.00452489	NA	NA	NA
ASAH	LOXL2	rare	high	firth	44	2	440	0.0021622	0.00112425	0.224395	0.00452489	2.41888	0.507714	6.81861
ASAH	LOXL2	rare	high	skat_burden_robust	44	2	440	0.0021622	0.00112425	0.364178	0.00452489	NA	NA	NA
ASAH	LOXL2	rare	high	skat_robust	44	2	440	0.0021622	0.00112425	0.371929	0.00452489	NA	NA	NA
ASAH	LOXL2	rare	moderate+high	acatvfirth	471	19	6612	0.0205407	0.0170577	0.384378	0.00286533	NA	NA	NA
ASAH	LOXL2	rare	moderate+high	firth	471	19	6612	0.0205407	0.0170577	0.353155	0.00286533	1.24375	0.769837	1.88152
ASAH	LOXL2	rare	moderate+high	skat_burden_robust	471	19	6612	0.0205407	0.0170577	0.413174	0.00286533	NA	NA	NA
ASAH	LOXL2	rare	moderate+high	skat_robust	471	19	6612	0.0205407	0.0170577	0.824118	0.00286533	NA	NA	NA
ASAH	LOXL2	ultrarare	high	acatvfirth	40	0	98	3.31395e-08	0.000250427	0.633985	0	NA	NA	NA
ASAH	LOXL2	ultrarare	high	firth	40	0	98	3.31395e-08	0.000250427	0.633985	0	2.13771	0.0169636	14.6782
ASAH	LOXL2	ultrarare	high	skat_burden_robust	40	0	98	3.31395e-08	0.000250427	0.63042	0	NA	NA	NA
ASAH	LOXL2	ultrarare	high	skat_robust	40	0	98	3.31395e-08	0.000250427	1	0	NA	NA	NA
ASAH	LOXL2	ultrarare	moderate+high	acatvfirth	376	2	1034	0.00216231	0.00264711	0.183356	0.0019305	NA	NA	NA
ASAH	LOXL2	ultrarare	moderate+high	firth	376	2	1034	0.00216231	0.00264711	0.973913	0.0019305	1.02098	0.214947	2.85855
ASAH	LOXL2	ultrarare	moderate+high	skat_burden_robust	376	2	1034	0.00216231	0.00264711	0.784207	0.0019305	NA	NA	NA
ASAH	LOXL2	ultrarare	moderate+high	skat_robust	376	2	1034	0.00216231	0.00264711	0.993989	0.0019305	NA	NA	NA
ASAH	NFX1	rare	high	acatvfirth	38	1	83	0.00108109	0.000212071	0.058825	0.0119048	NA	NA	NA
ASAH	NFX1	rare	high	firth	38	1	83	0.00108109	0.000212071	0.058825	0.0119048	7.94103	0.902159	28.9158
ASAH	NFX1	rare	high	skat_burden_robust	38	1	83	0.00108109	0.000212071	0.141134	0.0119048	NA	NA	NA
ASAH	NFX1	rare	high	skat_robust	38	1	83	0.00108109	0.000212071	0.0114142	0.0119048	NA	NA	NA
ASAH	NFX1	rare	moderate+high	acatvfirth	526	26	9823	0.0281083	0.0253409	0.028566	0.00263986	NA	NA	NA
ASAH	NFX1	rare	moderate+high	firth	526	26	9823	0.0281083	0.0253409	0.512964	0.00263986	1.13937	0.757462	1.63354
ASAH	NFX1	rare	moderate+high	skat_burden_robust	526	26	9823	0.0281083	0.0253409	0.582299	0.00263986	NA	NA	NA
ASAH	NFX1	rare	moderate+high	skat_robust	526	26	9823	0.0281083	0.0253409	0.0569831	0.00263986	NA	NA	NA
ASAH	NFX1	ultrarare	high	acatvfirth	38	1	83	0.00108109	0.000212071	0.058825	0.0119048	NA	NA	NA
ASAH	NFX1	ultrarare	high	firth	38	1	83	0.00108109	0.000212071	0.058825	0.0119048	7.94103	0.902159	28.9158
ASAH	NFX1	ultrarare	high	skat_burden_robust	38	1	83	0.00108109	0.000212071	0.141134	0.0119048	NA	NA	NA
ASAH	NFX1	ultrarare	high	skat_robust	38	1	83	0.00108109	0.000212071	0.0114142	0.0119048	NA	NA	NA
ASAH	NFX1	ultrarare	moderate+high	acatvfirth	450	2	1122	0.00216225	0.00289232	0.367067	0.00177936	NA	NA	NA
ASAH	NFX1	ultrarare	moderate+high	firth	450	2	1122	0.00216225	0.00289232	0.95124	0.00177936	0.962574	0.203919	2.65846
ASAH	NFX1	ultrarare	moderate+high	skat_burden_robust	450	2	1122	0.00216225	0.00289232	0.718545	0.00177936	NA	NA	NA
ASAH	NFX1	ultrarare	moderate+high	skat_robust	450	2	1122	0.00216225	0.00289232	0.999689	0.00177936	NA	NA	NA
ASAH	PCNT	rare	high	acatvfirth	161	0	765	2.50022e-07	0.002052	0.453198	0	NA	NA	NA
ASAH	PCNT	rare	high	firth	161	0	765	2.50022e-07	0.002052	0.262522	0	0.2818	0.0022131	1.85601
ASAH	PCNT	rare	high	skat_burden_robust	161	0	765	2.50022e-07	0.002052	0.189534	0	NA	NA	NA
ASAH	PCNT	rare	high	skat_robust	161	0	765	2.50022e-07	0.002052	1	0	NA	NA	NA
ASAH	PCNT	rare	moderate+high	acatvfirth	2128	151	69468	0.175143	0.195901	0.342194	0.00216895	NA	NA	NA
ASAH	PCNT	rare	moderate+high	firth	2128	151	69468	0.175143	0.195901	0.143291	0.00216895	0.893833	0.763543	1.03773
ASAH	PCNT	rare	moderate+high	skat_burden_robust	2128	151	69468	0.175143	0.195901	0.143912	0.00216895	NA	NA	NA
ASAH	PCNT	rare	moderate+high	skat_robust	2128	151	69468	0.175143	0.195901	0.215382	0.00216895	NA	NA	NA
ASAH	PCNT	ultrarare	high	acatvfirth	145	0	299	1.97603e-07	0.000769288	0.195987	0	NA	NA	NA
ASAH	PCNT	ultrarare	high	firth	145	0	299	1.97603e-07	0.000769288	0.798892	0	0.70986	0.00560085	4.72963
ASAH	PCNT	ultrarare	high	skat_burden_robust	145	0	299	1.97603e-07	0.000769288	0.399987	0	NA	NA	NA
ASAH	PCNT	ultrarare	high	skat_robust	145	0	299	1.97603e-07	0.000769288	1	0	NA	NA	NA
ASAH	PCNT	ultrarare	moderate+high	acatvfirth	1682	8	4273	0.00864909	0.0111303	0.159117	0.00186872	NA	NA	NA
ASAH	PCNT	ultrarare	moderate+high	firth	1682	8	4273	0.00864909	0.0111303	0.590634	0.00186872	0.837755	0.395121	1.52041
ASAH	PCNT	ultrarare	moderate+high	skat_burden_robust	1682	8	4273	0.00864909	0.0111303	0.510965	0.00186872	NA	NA	NA
ASAH	PCNT	ultrarare	moderate+high	skat_robust	1682	8	4273	0.00864909	0.0111303	1	0.00186872	NA	NA	NA
ASAH	PKD1	rare	high	acatvfirth	21	0	105	1.62801e-07	0.000268435	0.233019	0	NA	NA	NA
ASAH	PKD1	rare	high	firth	21	0	105	1.62801e-07	0.000268435	0.660816	0	2.00035	0.0158761	13.7252
ASAH	PKD1	rare	high	skat_burden_robust	21	0	105	1.62801e-07	0.000268435	0.618707	0	NA	NA	NA
ASAH	PKD1	rare	high	skat_robust	21	0	105	1.62801e-07	0.000268435	1	0	NA	NA	NA
ASAH	PKD1	rare	moderate+high	acatvfirth	3591	285	109364	0.373014	0.337746	0.0974093	0.0025992	NA	NA	NA
ASAH	PKD1	rare	moderate+high	firth	3591	285	109364	0.373014	0.337746	0.0717069	0.0025992	1.09909	0.991521	1.21322
ASAH	PKD1	rare	moderate+high	skat_burden_robust	3591	285	109364	0.373014	0.337746	0.0753053	0.0025992	NA	NA	NA
ASAH	PKD1	rare	moderate+high	skat_robust	3591	285	109364	0.373014	0.337746	0.0234665	0.0025992	NA	NA	NA
ASAH	PKD1	ultrarare	high	acatvfirth	17	0	29	3.31666e-08	7.41425e-05	0.299883	0	NA	NA	NA
ASAH	PKD1	ultrarare	high	firth	17	0	29	3.31666e-08	7.41425e-05	0.299883	0	6.94133	0.0547295	49.4518
ASAH	PKD1	ultrarare	high	skat_burden_robust	17	0	29	3.31666e-08	7.41425e-05	0.791597	0	NA	NA	NA
ASAH	PKD1	ultrarare	high	skat_robust	17	0	29	3.31666e-08	7.41425e-05	1	0	NA	NA	NA
ASAH	PKD1	ultrarare	moderate+high	acatvfirth	2709	23	7347	0.024868	0.019322	0.0322007	0.00312076	NA	NA	NA
ASAH	PKD1	ultrarare	moderate+high	firth	2709	23	7347	0.024868	0.019322	0.199328	0.00312076	1.31149	0.857353	1.89405
ASAH	PKD1	ultrarare	moderate+high	skat_burden_robust	2709	23	7347	0.024868	0.019322	0.251854	0.00312076	NA	NA	NA
ASAH	PKD1	ultrarare	moderate+high	skat_robust	2709	23	7347	0.024868	0.019322	0.0292332	0.00312076	NA	NA	NA
ASAH	PKD2	rare	high	acatvfirth	13	0	31	1.66316e-08	7.92301e-05	0.322066	0	NA	NA	NA
ASAH	PKD2	rare	high	firth	13	0	31	1.66316e-08	7.92301e-05	0.322066	0	6.20566	0.0489652	44.0336
ASAH	PKD2	rare	high	skat_burden_robust	13	0	31	1.66316e-08	7.92301e-05	0.77964	0	NA	NA	NA
ASAH	PKD2	rare	high	skat_robust	13	0	31	1.66316e-08	7.92301e-05	1	0	NA	NA	NA
ASAH	PKD2	rare	moderate+high	acatvfirth	489	30	16744	0.0345996	0.0438691	0.0735512	0.00178848	NA	NA	NA
ASAH	PKD2	rare	moderate+high	firth	489	30	16744	0.0345996	0.0438691	0.218626	0.00178848	0.812118	0.564091	1.12384
ASAH	PKD2	rare	moderate+high	skat_burden_robust	489	30	16744	0.0345996	0.0438691	0.206598	0.00178848	NA	NA	NA
ASAH	PKD2	rare	moderate+high	skat_robust	489	30	16744	0.0345996	0.0438691	0.443845	0.00178848	NA	NA	NA
ASAH	PKD2	ultrarare	high	acatvfirth	13	0	31	1.66316e-08	7.92301e-05	0.322066	0	NA	NA	NA
ASAH	PKD2	ultrarare	high	firth	13	0	31	1.66316e-08	7.92301e-05	0.322066	0	6.20566	0.0489652	44.0336
ASAH	PKD2	ultrarare	high	skat_burden_robust	13	0	31	1.66316e-08	7.92301e-05	0.77964	0	NA	NA	NA
ASAH	PKD2	ultrarare	high	skat_robust	13	0	31	1.66316e-08	7.92301e-05	1	0	NA	NA	NA
ASAH	PKD2	ultrarare	moderate+high	acatvfirth	396	0	1051	2.73218e-07	0.00270109	0.156329	0	NA	NA	NA
ASAH	PKD2	ultrarare	moderate+high	firth	396	0	1051	2.73218e-07	0.00270109	0.127319	0	0.203904	0.00162219	1.371
ASAH	PKD2	ultrarare	moderate+high	skat_burden_robust	396	0	1051	2.73218e-07	0.00270109	0.117165	0	NA	NA	NA
ASAH	PKD2	ultrarare	moderate+high	skat_robust	396	0	1051	2.73218e-07	0.00270109	1	0	NA	NA	NA
ASAH	PMEPA1	rare	high	acatvfirth	10	0	17	0	4.59933e-05	0.163361	0	NA	NA	NA
ASAH	PMEPA1	rare	high	firth	10	0	17	0	4.59933e-05	0.163361	0	7.44842	0.180883	32.7046
ASAH	PMEPA1	rare	high	skat_burden_robust	10	0	17	0	4.59933e-05	0.846867	0	NA	NA	NA
ASAH	PMEPA1	rare	high	skat_robust	10	0	17	0	4.59933e-05	1	0	NA	NA	NA
ASAH	PMEPA1	rare	moderate+high	acatvfirth	152	13	4354	0.0140542	0.0111988	0.201333	0.00297687	NA	NA	NA
ASAH	PMEPA1	rare	moderate+high	firth	152	13	4354	0.0140542	0.0111988	0.330294	0.00297687	1.31976	0.734623	2.15564
ASAH	PMEPA1	rare	moderate+high	skat_burden_robust	152	13	4354	0.0140542	0.0111988	0.391958	0.00297687	NA	NA	NA
ASAH	PMEPA1	rare	moderate+high	skat_robust	152	13	4354	0.0140542	0.0111988	0.194409	0.00297687	NA	NA	NA
ASAH	PMEPA1	ultrarare	high	acatvfirth	10	0	17	0	4.59933e-05	0.163361	0	NA	NA	NA
ASAH	PMEPA1	ultrarare	high	firth	10	0	17	0	4.59933e-05	0.163361	0	7.44842	0.180883	32.7046
ASAH	PMEPA1	ultrarare	high	skat_burden_robust	10	0	17	0	4.59933e-05	0.846867	0	NA	NA	NA
ASAH	PMEPA1	ultrarare	high	skat_robust	10	0	17	0	4.59933e-05	1	0	NA	NA	NA
ASAH	PMEPA1	ultrarare	moderate+high	acatvfirth	129	2	328	0.0021623	0.000840657	0.146976	0.00606061	NA	NA	NA
ASAH	PMEPA1	ultrarare	moderate+high	firth	129	2	328	0.0021623	0.000840657	0.124298	0.00606061	3.16346	0.671591	8.72462
ASAH	PMEPA1	ultrarare	moderate+high	skat_burden_robust	129	2	328	0.0021623	0.000840657	0.218749	0.00606061	NA	NA	NA
ASAH	PMEPA1	ultrarare	moderate+high	skat_robust	129	2	328	0.0021623	0.000840657	0.00222214	0.00606061	NA	NA	NA
ASAH	PPIL4	rare	high	acatvfirth	45	2	340	0.00216231	0.000874022	0.0397392	0.00584795	NA	NA	NA
ASAH	PPIL4	rare	high	firth	45	2	340	0.00216231	0.000874022	0.139936	0.00584795	2.98927	0.636554	8.18462
ASAH	PPIL4	rare	high	skat_burden_robust	45	2	340	0.00216231	0.000874022	0.243773	0.00584795	NA	NA	NA
ASAH	PPIL4	rare	high	skat_robust	45	2	340	0.00216231	0.000874022	0.0643862	0.00584795	NA	NA	NA
ASAH	PPIL4	rare	moderate+high	acatvfirth	232	10	2734	0.0108118	0.00700488	0.660975	0.00364431	NA	NA	NA
ASAH	PPIL4	rare	moderate+high	firth	232	10	2734	0.0108118	0.00700488	0.176227	0.00364431	1.56813	0.798982	2.72412
ASAH	PPIL4	rare	moderate+high	skat_burden_robust	232	10	2734	0.0108118	0.00700488	0.21846	0.00364431	NA	NA	NA
ASAH	PPIL4	rare	moderate+high	skat_robust	232	10	2734	0.0108118	0.00700488	0.151936	0.00364431	NA	NA	NA
ASAH	PPIL4	ultrarare	high	acatvfirth	37	0	102	1.47175e-07	0.000265889	0.604468	0	NA	NA	NA
ASAH	PPIL4	ultrarare	high	firth	37	0	102	1.47175e-07	0.000265889	0.604468	0	2.21995	0.0188787	12.0571
ASAH	PPIL4	ultrarare	high	skat_burden_robust	37	0	102	1.47175e-07	0.000265889	0.627373	0	NA	NA	NA
ASAH	PPIL4	ultrarare	high	skat_robust	37	0	102	1.47175e-07	0.000265889	1	0	NA	NA	NA
ASAH	PPIL4	ultrarare	moderate+high	acatvfirth	190	3	448	0.00324354	0.0011501	0.145104	0.00665188	NA	NA	NA
ASAH	PPIL4	ultrarare	moderate+high	firth	190	3	448	0.00324354	0.0011501	0.0666611	0.00665188	3.20192	0.907823	7.72874
ASAH	PPIL4	ultrarare	moderate+high	skat_burden_robust	190	3	448	0.00324354	0.0011501	0.104903	0.00665188	NA	NA	NA
ASAH	PPIL4	ultrarare	moderate+high	skat_robust	190	3	448	0.00324354	0.0011501	0.000572561	0.00665188	NA	NA	NA
ASAH	RNF213	rare	high	acatvfirth	176	2	689	0.00216249	0.00177612	0.0808192	0.00289436	NA	NA	NA
ASAH	RNF213	rare	high	firth	176	2	689	0.00216249	0.00177612	0.519409	0.00289436	1.54204	0.327215	4.16663
ASAH	RNF213	rare	high	skat_burden_robust	176	2	689	0.00216249	0.00177612	0.786365	0.00289436	NA	NA	NA
ASAH	RNF213	rare	high	skat_robust	176	2	689	0.00216249	0.00177612	0.292524	0.00289436	NA	NA	NA
ASAH	RNF213	rare	moderate+high	acatvfirth	2798	175	72920	0.21082	0.207519	0.0641962	0.00239414	NA	NA	NA
ASAH	RNF213	rare	moderate+high	firth	2798	175	72920	0.21082	0.207519	0.837347	0.00239414	1.01477	0.879561	1.16306
ASAH	RNF213	rare	moderate+high	skat_burden_robust	2798	175	72920	0.21082	0.207519	0.865936	0.00239414	NA	NA	NA
ASAH	RNF213	rare	moderate+high	skat_robust	2798	175	72920	0.21082	0.207519	0.0799388	0.00239414	NA	NA	NA
ASAH	RNF213	ultrarare	high	acatvfirth	163	1	355	0.00108125	0.000920039	0.168775	0.00280899	NA	NA	NA
ASAH	RNF213	ultrarare	high	firth	163	1	355	0.00108125	0.000920039	0.483873	0.00280899	1.85889	0.216466	5.81231
ASAH	RNF213	ultrarare	high	skat_burden_robust	163	1	355	0.00108125	0.000920039	0.864085	0.00280899	NA	NA	NA
ASAH	RNF213	ultrarare	high	skat_robust	163	1	355	0.00108125	0.000920039	0.285574	0.00280899	NA	NA	NA
ASAH	RNF213	ultrarare	moderate+high	acatvfirth	2258	13	5818	0.0140544	0.0151901	0.190427	0.00222946	NA	NA	NA
ASAH	RNF213	ultrarare	moderate+high	firth	2258	13	5818	0.0140544	0.0151901	0.917717	0.00222946	0.972774	0.544667	1.57253
ASAH	RNF213	ultrarare	moderate+high	skat_burden_robust	2258	13	5818	0.0140544	0.0151901	0.815344	0.00222946	NA	NA	NA
ASAH	RNF213	ultrarare	moderate+high	skat_robust	2258	13	5818	0.0140544	0.0151901	0.99972	0.00222946	NA	NA	NA
ASAH	SMAD2	rare	high	acatvfirth	9	1	11	0.00108108	2.81104e-05	0.00294026	0.0833333	NA	NA	NA
ASAH	SMAD2	rare	high	firth	9	1	11	0.00108108	2.81104e-05	0.00294026	0.0833333	54.4087	5.86581	230.841
ASAH	SMAD2	rare	high	skat_burden_robust	9	1	11	0.00108108	2.81104e-05	0.00672106	0.0833333	NA	NA	NA
ASAH	SMAD2	rare	high	skat_robust	9	1	11	0.00108108	2.81104e-05	0.00212595	0.0833333	NA	NA	NA
ASAH	SMAD2	rare	moderate+high	acatvfirth	127	2	557	0.0021622	0.00142322	0.792162	0.00357782	NA	NA	NA
ASAH	SMAD2	rare	moderate+high	firth	127	2	557	0.0021622	0.00142322	0.346606	0.00357782	1.93963	0.407311	5.46177
ASAH	SMAD2	rare	moderate+high	skat_burden_robust	127	2	557	0.0021622	0.00142322	0.559716	0.00357782	NA	NA	NA
ASAH	SMAD2	rare	moderate+high	skat_robust	127	2	557	0.0021622	0.00142322	0.128499	0.00357782	NA	NA	NA
ASAH	SMAD2	ultrarare	high	acatvfirth	9	1	11	0.00108108	2.81104e-05	0.00294026	0.0833333	NA	NA	NA
ASAH	SMAD2	ultrarare	high	firth	9	1	11	0.00108108	2.81104e-05	0.00294026	0.0833333	54.4087	5.86581	230.841
ASAH	SMAD2	ultrarare	high	skat_burden_robust	9	1	11	0.00108108	2.81104e-05	0.00672106	0.0833333	NA	NA	NA
ASAH	SMAD2	ultrarare	high	skat_robust	9	1	11	0.00108108	2.81104e-05	0.00212595	0.0833333	NA	NA	NA
ASAH	SMAD2	ultrarare	moderate+high	acatvfirth	122	2	220	0.0021622	0.00056215	0.0476555	0.00900901	NA	NA	NA
ASAH	SMAD2	ultrarare	moderate+high	firth	122	2	220	0.0021622	0.00056215	0.0476555	0.00900901	4.87397	1.02062	13.8132
ASAH	SMAD2	ultrarare	moderate+high	skat_burden_robust	122	2	220	0.0021622	0.00056215	0.0788661	0.00900901	NA	NA	NA
ASAH	SMAD2	ultrarare	moderate+high	skat_robust	122	2	220	0.0021622	0.00056215	0.000884424	0.00900901	NA	NA	NA
ASAH	SMAD3	rare	high	acatvfirth	5	0	6	0	1.53304e-05	0.113801	0	NA	NA	NA
ASAH	SMAD3	rare	high	firth	5	0	6	0	1.53304e-05	0.113801	0	33.4462	0.255387	288.178
ASAH	SMAD3	rare	high	skat_burden_robust	5	0	6	0	1.53304e-05	0.909418	0	NA	NA	NA
ASAH	SMAD3	rare	high	skat_robust	5	0	6	0	1.53304e-05	0.999998	0	NA	NA	NA
ASAH	SMAD3	rare	moderate+high	acatvfirth	134	0	447	0	0.00114722	0.225666	0	NA	NA	NA
ASAH	SMAD3	rare	moderate+high	firth	134	0	447	0	0.00114722	0.555476	0	0.481203	0.00383244	3.23353
ASAH	SMAD3	rare	moderate+high	skat_burden_robust	134	0	447	0	0.00114722	0.307925	0	NA	NA	NA
ASAH	SMAD3	rare	moderate+high	skat_robust	134	0	447	0	0.00114722	1	0	NA	NA	NA
ASAH	SMAD3	ultrarare	high	acatvfirth	5	0	6	0	1.53304e-05	0.113801	0	NA	NA	NA
ASAH	SMAD3	ultrarare	high	firth	5	0	6	0	1.53304e-05	0.113801	0	33.4462	0.255387	288.178
ASAH	SMAD3	ultrarare	high	skat_burden_robust	5	0	6	0	1.53304e-05	0.909418	0	NA	NA	NA
ASAH	SMAD3	ultrarare	high	skat_robust	5	0	6	0	1.53304e-05	0.999998	0	NA	NA	NA
ASAH	SMAD3	ultrarare	moderate+high	acatvfirth	123	0	255	0	0.00065665	0.343791	0	NA	NA	NA
ASAH	SMAD3	ultrarare	moderate+high	firth	123	0	255	0	0.00065665	0.90227	0	0.845322	0.00675393	5.57968
ASAH	SMAD3	ultrarare	moderate+high	skat_burden_robust	123	0	255	0	0.00065665	0.440603	0	NA	NA	NA
ASAH	SMAD3	ultrarare	moderate+high	skat_robust	123	0	255	0	0.00065665	1	0	NA	NA	NA
ASAH	TBC1D2	rare	high	acatvfirth	52	0	279	0	0.000884043	0.432225	0	NA	NA	NA
ASAH	TBC1D2	rare	high	firth	52	0	279	0	0.000884043	0.927637	0	0.914465	0.0129697	3.24802
ASAH	TBC1D2	rare	high	skat_burden_robust	52	0	279	0	0.000884043	0.429397	0	NA	NA	NA
ASAH	TBC1D2	rare	high	skat_robust	52	0	279	0	0.000884043	1	0	NA	NA	NA
ASAH	TBC1D2	rare	moderate+high	acatvfirth	518	42	17086	0.0464865	0.04527	0.607384	0.00245213	NA	NA	NA
ASAH	TBC1D2	rare	moderate+high	firth	518	42	17086	0.0464865	0.04527	0.785484	0.00245213	1.04081	0.767571	1.35764
ASAH	TBC1D2	rare	moderate+high	skat_burden_robust	518	42	17086	0.0464865	0.04527	0.867499	0.00245213	NA	NA	NA
ASAH	TBC1D2	rare	moderate+high	skat_robust	518	42	17086	0.0464865	0.04527	0.992736	0.00245213	NA	NA	NA
ASAH	TBC1D2	ultrarare	high	acatvfirth	46	0	112	0	0.000288718	0.666443	0	NA	NA	NA
ASAH	TBC1D2	ultrarare	high	firth	46	0	112	0	0.000288718	0.666443	0	1.93885	0.0159449	11.4752
ASAH	TBC1D2	ultrarare	high	skat_burden_robust	46	0	112	0	0.000288718	0.606639	0	NA	NA	NA
ASAH	TBC1D2	ultrarare	high	skat_robust	46	0	112	0	0.000288718	1	0	NA	NA	NA
ASAH	TBC1D2	ultrarare	moderate+high	acatvfirth	391	2	1065	0.00216216	0.00278243	0.998595	0.00187441	NA	NA	NA
ASAH	TBC1D2	ultrarare	moderate+high	firth	391	2	1065	0.00216216	0.00278243	0.977692	0.00187441	0.982894	0.210177	2.62897
ASAH	TBC1D2	ultrarare	moderate+high	skat_burden_robust	391	2	1065	0.00216216	0.00278243	0.727895	0.00187441	NA	NA	NA
ASAH	TBC1D2	ultrarare	moderate+high	skat_robust	391	2	1065	0.00216216	0.00278243	0.999416	0.00187441	NA	NA	NA
ASAH	TGFB2	rare	high	acatvfirth	6	0	7	2.75729e-09	1.78868e-05	0.129925	0	NA	NA	NA
ASAH	TGFB2	rare	high	firth	6	0	7	2.75729e-09	1.78868e-05	0.129925	0	26.8151	0.206022	222.687
ASAH	TGFB2	rare	high	skat_burden_robust	6	0	7	2.75729e-09	1.78868e-05	0.897845	0	NA	NA	NA
ASAH	TGFB2	rare	high	skat_robust	6	0	7	2.75729e-09	1.78868e-05	1	0	NA	NA	NA
ASAH	TGFB2	rare	moderate+high	acatvfirth	169	29	9660	0.0313514	0.024978	0.196722	0.00299308	NA	NA	NA
ASAH	TGFB2	rare	moderate+high	firth	169	29	9660	0.0313514	0.024978	0.218863	0.00299308	1.26579	0.861651	1.7807
ASAH	TGFB2	rare	moderate+high	skat_burden_robust	169	29	9660	0.0313514	0.024978	0.23898	0.00299308	NA	NA	NA
ASAH	TGFB2	rare	moderate+high	skat_robust	169	29	9660	0.0313514	0.024978	0.30101	0.00299308	NA	NA	NA
ASAH	TGFB2	ultrarare	high	acatvfirth	6	0	7	2.75729e-09	1.78868e-05	0.129925	0	NA	NA	NA
ASAH	TGFB2	ultrarare	high	firth	6	0	7	2.75729e-09	1.78868e-05	0.129925	0	26.8151	0.206022	222.687
ASAH	TGFB2	ultrarare	high	skat_burden_robust	6	0	7	2.75729e-09	1.78868e-05	0.897845	0	NA	NA	NA
ASAH	TGFB2	ultrarare	high	skat_robust	6	0	7	2.75729e-09	1.78868e-05	1	0	NA	NA	NA
ASAH	TGFB2	ultrarare	moderate+high	acatvfirth	148	0	334	8.2692e-09	0.000876385	0.202547	0	NA	NA	NA
ASAH	TGFB2	ultrarare	moderate+high	firth	148	0	334	8.2692e-09	0.000876385	0.75234	0	0.666224	0.00540173	4.11049
ASAH	TGFB2	ultrarare	moderate+high	skat_burden_robust	148	0	334	8.2692e-09	0.000876385	0.379754	0	NA	NA	NA
ASAH	TGFB2	ultrarare	moderate+high	skat_robust	148	0	334	8.2692e-09	0.000876385	1	0	NA	NA	NA
ASAH	TGFB3	rare	high	acatvfirth	10	0	13	0	3.32155e-05	0.17761	0	NA	NA	NA
ASAH	TGFB3	rare	high	firth	10	0	13	0	3.32155e-05	0.17761	0	16.0001	0.124831	121.33
ASAH	TGFB3	rare	high	skat_burden_robust	10	0	13	0	3.32155e-05	0.864546	0	NA	NA	NA
ASAH	TGFB3	rare	high	skat_robust	10	0	13	0	3.32155e-05	1	0	NA	NA	NA
ASAH	TGFB3	rare	moderate+high	acatvfirth	167	0	1011	0	0.00261635	0.375197	0	NA	NA	NA
ASAH	TGFB3	rare	moderate+high	firth	167	0	1011	0	0.00261635	0.143424	0	0.215303	0.00171758	1.43408
ASAH	TGFB3	rare	moderate+high	skat_burden_robust	167	0	1011	0	0.00261635	0.126621	0	NA	NA	NA
ASAH	TGFB3	rare	moderate+high	skat_robust	167	0	1011	0	0.00261635	1	0	NA	NA	NA
ASAH	TGFB3	ultrarare	high	acatvfirth	10	0	13	0	3.32155e-05	0.17761	0	NA	NA	NA
ASAH	TGFB3	ultrarare	high	firth	10	0	13	0	3.32155e-05	0.17761	0	16.0001	0.124831	121.33
ASAH	TGFB3	ultrarare	high	skat_burden_robust	10	0	13	0	3.32155e-05	0.864546	0	NA	NA	NA
ASAH	TGFB3	ultrarare	high	skat_robust	10	0	13	0	3.32155e-05	1	0	NA	NA	NA
ASAH	TGFB3	ultrarare	moderate+high	acatvfirth	145	0	365	0	0.000937697	0.688292	0	NA	NA	NA
ASAH	TGFB3	ultrarare	moderate+high	firth	145	0	365	0	0.000937697	0.688292	0	0.596314	0.00475554	3.97821
ASAH	TGFB3	ultrarare	moderate+high	skat_burden_robust	145	0	365	0	0.000937697	0.359178	0	NA	NA	NA
ASAH	TGFB3	ultrarare	moderate+high	skat_robust	145	0	365	0	0.000937697	1	0	NA	NA	NA
ASAH	TGFBR1	rare	high	acatvfirth	16	0	30	0	8.17611e-05	0.20682	0	NA	NA	NA
ASAH	TGFBR1	rare	high	firth	16	0	30	0	8.17611e-05	0.20682	0	6.08678	0.123456	22.9642
ASAH	TGFBR1	rare	high	skat_burden_robust	16	0	30	0	8.17611e-05	0.809882	0	NA	NA	NA
ASAH	TGFBR1	rare	high	skat_robust	16	0	30	0	8.17611e-05	1	0	NA	NA	NA
ASAH	TGFBR1	rare	moderate+high	acatvfirth	203	9	4908	0.00975288	0.0126175	0.372057	0.00183038	NA	NA	NA
ASAH	TGFBR1	rare	moderate+high	firth	203	9	4908	0.00975288	0.0126175	0.511712	0.00183038	0.81355	0.398783	1.4493
ASAH	TGFBR1	rare	moderate+high	skat_burden_robust	203	9	4908	0.00975288	0.0126175	0.437007	0.00183038	NA	NA	NA
ASAH	TGFBR1	rare	moderate+high	skat_robust	203	9	4908	0.00975288	0.0126175	0.528683	0.00183038	NA	NA	NA
ASAH	TGFBR1	ultrarare	high	acatvfirth	16	0	30	0	8.17611e-05	0.20682	0	NA	NA	NA
ASAH	TGFBR1	ultrarare	high	firth	16	0	30	0	8.17611e-05	0.20682	0	6.08678	0.123456	22.9642
ASAH	TGFBR1	ultrarare	high	skat_burden_robust	16	0	30	0	8.17611e-05	0.809882	0	NA	NA	NA
ASAH	TGFBR1	ultrarare	high	skat_robust	16	0	30	0	8.17611e-05	1	0	NA	NA	NA
ASAH	TGFBR1	ultrarare	moderate+high	acatvfirth	175	0	361	8.32816e-08	0.000935257	0.725847	0	NA	NA	NA
ASAH	TGFBR1	ultrarare	moderate+high	firth	175	0	361	8.32816e-08	0.000935257	0.725847	0	0.628629	0.00492165	3.99065
ASAH	TGFBR1	ultrarare	moderate+high	skat_burden_robust	175	0	361	8.32816e-08	0.000935257	0.368303	0	NA	NA	NA
ASAH	TGFBR1	ultrarare	moderate+high	skat_robust	175	0	361	8.32816e-08	0.000935257	1	0	NA	NA	NA
ASAH	TGFBR2	rare	high	acatvfirth	12	0	23	5.51752e-09	5.87688e-05	0.254143	0	NA	NA	NA
ASAH	TGFBR2	rare	high	firth	12	0	23	5.51752e-09	5.87688e-05	0.254143	0	9.01097	0.0709053	65.001
ASAH	TGFBR2	rare	high	skat_burden_robust	12	0	23	5.51752e-09	5.87688e-05	0.817227	0	NA	NA	NA
ASAH	TGFBR2	rare	high	skat_robust	12	0	23	5.51752e-09	5.87688e-05	1	0	NA	NA	NA
ASAH	TGFBR2	rare	moderate+high	acatvfirth	240	16	6119	0.0172976	0.0157271	0.26122	0.00260799	NA	NA	NA
ASAH	TGFBR2	rare	moderate+high	firth	240	16	6119	0.0172976	0.0157271	0.592214	0.00260799	1.14498	0.676318	1.79407
ASAH	TGFBR2	rare	moderate+high	skat_burden_robust	240	16	6119	0.0172976	0.0157271	0.676522	0.00260799	NA	NA	NA
ASAH	TGFBR2	rare	moderate+high	skat_robust	240	16	6119	0.0172976	0.0157271	0.360423	0.00260799	NA	NA	NA
ASAH	TGFBR2	ultrarare	high	acatvfirth	12	0	23	5.51752e-09	5.87688e-05	0.254143	0	NA	NA	NA
ASAH	TGFBR2	ultrarare	high	firth	12	0	23	5.51752e-09	5.87688e-05	0.254143	0	9.01097	0.0709053	65.001
ASAH	TGFBR2	ultrarare	high	skat_burden_robust	12	0	23	5.51752e-09	5.87688e-05	0.817227	0	NA	NA	NA
ASAH	TGFBR2	ultrarare	high	skat_robust	12	0	23	5.51752e-09	5.87688e-05	1	0	NA	NA	NA
ASAH	TGFBR2	ultrarare	moderate+high	acatvfirth	209	0	574	3.28353e-07	0.00146965	0.163274	0	NA	NA	NA
ASAH	TGFBR2	ultrarare	moderate+high	firth	209	0	574	3.28353e-07	0.00146965	0.412843	0	0.378495	0.00300885	2.55399
ASAH	TGFBR2	ultrarare	moderate+high	skat_burden_robust	209	0	574	3.28353e-07	0.00146965	0.250569	0	NA	NA	NA
ASAH	TGFBR2	ultrarare	moderate+high	skat_robust	209	0	574	3.28353e-07	0.00146965	1	0	NA	NA	NA
ASAH	THSD1	rare	high	acatvfirth	37	0	230	0	0.000587672	0.359541	0	NA	NA	NA
ASAH	THSD1	rare	high	firth	37	0	230	0	0.000587672	0.964175	0	0.938992	0.00746148	6.39231
ASAH	THSD1	rare	high	skat_burden_robust	37	0	230	0	0.000587672	0.466594	0	NA	NA	NA
ASAH	THSD1	rare	high	skat_robust	37	0	230	0	0.000587672	1	0	NA	NA	NA
ASAH	THSD1	rare	moderate+high	acatvfirth	432	21	8876	0.0237838	0.0250163	0.26243	0.00236035	NA	NA	NA
ASAH	THSD1	rare	moderate+high	firth	432	21	8876	0.0237838	0.0250163	0.920596	0.00236035	0.980756	0.646277	1.39786
ASAH	THSD1	rare	moderate+high	skat_burden_robust	432	21	8876	0.0237838	0.0250163	0.825246	0.00236035	NA	NA	NA
ASAH	THSD1	rare	moderate+high	skat_robust	432	21	8876	0.0237838	0.0250163	0.358533	0.00236035	NA	NA	NA
ASAH	THSD1	ultrarare	high	acatvfirth	33	0	80	0	0.000204405	0.540525	0	NA	NA	NA
ASAH	THSD1	ultrarare	high	firth	33	0	80	0	0.000204405	0.540525	0	2.75342	0.0218348	18.9785
ASAH	THSD1	ultrarare	high	skat_burden_robust	33	0	80	0	0.000204405	0.671953	0	NA	NA	NA
ASAH	THSD1	ultrarare	high	skat_robust	33	0	80	0	0.000204405	1	0	NA	NA	NA
ASAH	THSD1	ultrarare	moderate+high	acatvfirth	361	1	919	0.00108108	0.00239151	0.160353	0.00108696	NA	NA	NA
ASAH	THSD1	ultrarare	moderate+high	firth	361	1	919	0.00108108	0.00239151	0.645797	0.00108696	0.704199	0.0808283	2.41737
ASAH	THSD1	ultrarare	moderate+high	skat_burden_robust	361	1	919	0.00108108	0.00239151	0.440804	0.00108696	NA	NA	NA
ASAH	THSD1	ultrarare	moderate+high	skat_robust	361	1	919	0.00108108	0.00239151	1	0.00108696	NA	NA	NA
IA	ADAMTS15	rare	high	acatvfirth	21	0	55	1.54581e-09	0.000143082	0.259654	0	NA	NA	NA
IA	ADAMTS15	rare	high	firth	21	0	55	1.54581e-09	0.000143082	0.587807	0	2.30667	0.0197732	12.5991
IA	ADAMTS15	rare	high	skat_burden_robust	21	0	55	1.54581e-09	0.000143082	0.635603	0	NA	NA	NA
IA	ADAMTS15	rare	high	skat_robust	21	0	55	1.54581e-09	0.000143082	1	0	NA	NA	NA
IA	ADAMTS15	rare	moderate+high	acatvfirth	554	71	14564	0.0437424	0.0378349	0.273523	0.00485138	NA	NA	NA
IA	ADAMTS15	rare	moderate+high	firth	554	71	14564	0.0437424	0.0378349	0.206122	0.00485138	1.16515	0.916278	1.45568
IA	ADAMTS15	rare	moderate+high	skat_burden_robust	554	71	14564	0.0437424	0.0378349	0.22214	0.00485138	NA	NA	NA
IA	ADAMTS15	rare	moderate+high	skat_robust	554	71	14564	0.0437424	0.0378349	0.36467	0.00485138	NA	NA	NA
IA	ADAMTS15	ultrarare	high	acatvfirth	20	0	44	1.54581e-09	0.000114976	0.498979	0	NA	NA	NA
IA	ADAMTS15	ultrarare	high	firth	20	0	44	1.54581e-09	0.000114976	0.498979	0	2.86111	0.0259628	14.6603
IA	ADAMTS15	ultrarare	high	skat_burden_robust	20	0	44	1.54581e-09	0.000114976	0.671578	0	NA	NA	NA
IA	ADAMTS15	ultrarare	high	skat_robust	20	0	44	1.54581e-09	0.000114976	1	0	NA	NA	NA
IA	ADAMTS15	ultrarare	moderate+high	acatvfirth	469	6	1303	0.00364521	0.00338542	0.272845	0.00458365	NA	NA	NA
IA	ADAMTS15	ultrarare	moderate+high	firth	469	6	1303	0.00364521	0.00338542	0.678043	0.00458365	1.17906	0.492407	2.26387
IA	ADAMTS15	ultrarare	moderate+high	skat_burden_robust	469	6	1303	0.00364521	0.00338542	0.857067	0.00458365	NA	NA	NA
IA	ADAMTS15	ultrarare	moderate+high	skat_robust	469	6	1303	0.00364521	0.00338542	0.723026	0.00458365	NA	NA	NA
IA	ANGPTL6	rare	high	acatvfirth	42	6	1198	0.0036452	0.00306873	0.511605	0.00498339	NA	NA	NA
IA	ANGPTL6	rare	high	firth	42	6	1198	0.0036452	0.00306873	0.539217	0.00498339	1.28557	0.532151	2.54524
IA	ANGPTL6	rare	high	skat_burden_robust	42	6	1198	0.0036452	0.00306873	0.677785	0.00498339	NA	NA	NA
IA	ANGPTL6	rare	high	skat_robust	42	6	1198	0.0036452	0.00306873	0.78477	0.00498339	NA	NA	NA
IA	ANGPTL6	rare	moderate+high	acatvfirth	374	31	9677	0.0188338	0.0249274	0.155354	0.00319324	NA	NA	NA
IA	ANGPTL6	rare	moderate+high	firth	374	31	9677	0.0188338	0.0249274	0.119956	0.00319324	0.766179	0.527998	1.06783
IA	ANGPTL6	rare	moderate+high	skat_burden_robust	374	31	9677	0.0188338	0.0249274	0.119239	0.00319324	NA	NA	NA
IA	ANGPTL6	rare	moderate+high	skat_robust	374	31	9677	0.0188338	0.0249274	0.147147	0.00319324	NA	NA	NA
IA	ANGPTL6	ultrarare	high	acatvfirth	30	1	94	0.000607535	0.000240183	0.197576	0.0105263	NA	NA	NA
IA	ANGPTL6	ultrarare	high	firth	30	1	94	0.000607535	0.000240183	0.177815	0.0105263	3.86159	0.43934	14.0027
IA	ANGPTL6	ultrarare	high	skat_burden_robust	30	1	94	0.000607535	0.000240183	0.380343	0.0105263	NA	NA	NA
IA	ANGPTL6	ultrarare	high	skat_robust	30	1	94	0.000607535	0.000240183	0.0511398	0.0105263	NA	NA	NA
IA	ANGPTL6	ultrarare	moderate+high	acatvfirth	294	4	816	0.00243016	0.00209772	0.2362	0.00487805	NA	NA	NA
IA	ANGPTL6	ultrarare	moderate+high	firth	294	4	816	0.00243016	0.00209772	0.578288	0.00487805	1.31368	0.442729	2.90988
IA	ANGPTL6	ultrarare	moderate+high	skat_burden_robust	294	4	816	0.00243016	0.00209772	0.770084	0.00487805	NA	NA	NA
IA	ANGPTL6	ultrarare	moderate+high	skat_robust	294	4	816	0.00243016	0.00209772	0.396149	0.00487805	NA	NA	NA
IA	ANK3	rare	high	acatvfirth	55	0	69	9.27552e-09	0.000178856	0.703231	0	NA	NA	NA
IA	ANK3	rare	high	firth	55	0	69	9.27552e-09	0.000178856	0.703231	0	1.78339	0.0146186	10.6529
IA	ANK3	rare	high	skat_burden_robust	55	0	69	9.27552e-09	0.000178856	0.591721	0	NA	NA	NA
IA	ANK3	rare	high	skat_robust	55	0	69	9.27552e-09	0.000178856	1	0	NA	NA	NA
IA	ANK3	rare	moderate+high	acatvfirth	1841	177	46813	0.12333	0.133583	0.528127	0.00376676	NA	NA	NA
IA	ANK3	rare	moderate+high	firth	1841	177	46813	0.12333	0.133583	0.293985	0.00376676	0.932544	0.814314	1.06089
IA	ANK3	rare	moderate+high	skat_burden_robust	1841	177	46813	0.12333	0.133583	0.286909	0.00376676	NA	NA	NA
IA	ANK3	rare	moderate+high	skat_robust	1841	177	46813	0.12333	0.133583	0.691021	0.00376676	NA	NA	NA
IA	ANK3	ultrarare	high	acatvfirth	55	0	69	9.27552e-09	0.000178856	0.703231	0	NA	NA	NA
IA	ANK3	ultrarare	high	firth	55	0	69	9.27552e-09	0.000178856	0.703231	0	1.78339	0.0146186	10.6529
IA	ANK3	ultrarare	high	skat_burden_robust	55	0	69	9.27552e-09	0.000178856	0.591721	0	NA	NA	NA
IA	ANK3	ultrarare	high	skat_robust	55	0	69	9.27552e-09	0.000178856	1	0	NA	NA	NA
IA	ANK3	ultrarare	moderate+high	acatvfirth	1557	19	3701	0.0115433	0.0095893	0.0109029	0.00510753	NA	NA	NA
IA	ANK3	ultrarare	moderate+high	firth	1557	19	3701	0.0115433	0.0095893	0.360578	0.00510753	1.23704	0.768564	1.8607
IA	ANK3	ultrarare	moderate+high	skat_burden_robust	1557	19	3701	0.0115433	0.0095893	0.441551	0.00510753	NA	NA	NA
IA	ANK3	ultrarare	moderate+high	skat_robust	1557	19	3701	0.0115433	0.0095893	0.223642	0.00510753	NA	NA	NA
IA	ARHGEF17	rare	high	acatvfirth	39	0	61	0	0.000155858	0.681219	0	NA	NA	NA
IA	ARHGEF17	rare	high	firth	39	0	61	0	0.000155858	0.681219	0	1.90631	0.0151057	13.1986
IA	ARHGEF17	rare	high	skat_burden_robust	39	0	61	0	0.000155858	0.610813	0	NA	NA	NA
IA	ARHGEF17	rare	high	skat_robust	39	0	61	0	0.000155858	1	0	NA	NA	NA
IA	ARHGEF17	rare	moderate+high	acatvfirth	1224	173	33818	0.113001	0.0947334	0.0340614	0.00508958	NA	NA	NA
IA	ARHGEF17	rare	moderate+high	firth	1224	173	33818	0.113001	0.0947334	0.0197413	0.00508958	1.18376	1.02797	1.35337
IA	ARHGEF17	rare	moderate+high	skat_burden_robust	1224	173	33818	0.113001	0.0947334	0.0191124	0.00508958	NA	NA	NA
IA	ARHGEF17	rare	moderate+high	skat_robust	1224	173	33818	0.113001	0.0947334	0.0121609	0.00508958	NA	NA	NA
IA	ARHGEF17	ultrarare	high	acatvfirth	39	0	61	0	0.000155858	0.681219	0	NA	NA	NA
IA	ARHGEF17	ultrarare	high	firth	39	0	61	0	0.000155858	0.681219	0	1.90631	0.0151057	13.1986
IA	ARHGEF17	ultrarare	high	skat_burden_robust	39	0	61	0	0.000155858	0.610813	0	NA	NA	NA
IA	ARHGEF17	ultrarare	high	skat_robust	39	0	61	0	0.000155858	1	0	NA	NA	NA
IA	ARHGEF17	ultrarare	moderate+high	acatvfirth	997	8	2489	0.00486033	0.00645915	0.0339211	0.00320384	NA	NA	NA
IA	ARHGEF17	ultrarare	moderate+high	firth	997	8	2489	0.00486033	0.00645915	0.535613	0.00320384	0.815909	0.384389	1.48423
IA	ARHGEF17	ultrarare	moderate+high	skat_burden_robust	997	8	2489	0.00486033	0.00645915	0.467713	0.00320384	NA	NA	NA
IA	ARHGEF17	ultrarare	moderate+high	skat_robust	997	8	2489	0.00486033	0.00645915	0.975644	0.00320384	NA	NA	NA
IA	COL3A1	rare	high	acatvfirth	26	1	30	0.000607533	7.66534e-05	0.0334806	0.0322581	NA	NA	NA
IA	COL3A1	rare	high	firth	26	1	30	0.000607533	7.66534e-05	0.0334806	0.0322581	11.4875	1.28753	43.5124
IA	COL3A1	rare	high	skat_burden_robust	26	1	30	0.000607533	7.66534e-05	0.0727251	0.0322581	NA	NA	NA
IA	COL3A1	rare	high	skat_robust	26	1	30	0.000607533	7.66534e-05	0.00461011	0.0322581	NA	NA	NA
IA	COL3A1	rare	moderate+high	acatvfirth	604	96	20820	0.0595384	0.0543257	0.0411666	0.00458979	NA	NA	NA
IA	COL3A1	rare	moderate+high	firth	604	96	20820	0.0595384	0.0543257	0.329869	0.00458979	1.10598	0.900089	1.34174
IA	COL3A1	rare	moderate+high	skat_burden_robust	604	96	20820	0.0595384	0.0543257	0.350544	0.00458979	NA	NA	NA
IA	COL3A1	rare	moderate+high	skat_robust	604	96	20820	0.0595384	0.0543257	0.122806	0.00458979	NA	NA	NA
IA	COL3A1	ultrarare	high	acatvfirth	26	1	30	0.000607533	7.66534e-05	0.0334806	0.0322581	NA	NA	NA
IA	COL3A1	ultrarare	high	firth	26	1	30	0.000607533	7.66534e-05	0.0334806	0.0322581	11.4875	1.28753	43.5124
IA	COL3A1	ultrarare	high	skat_burden_robust	26	1	30	0.000607533	7.66534e-05	0.0727251	0.0322581	NA	NA	NA
IA	COL3A1	ultrarare	high	skat_robust	26	1	30	0.000607533	7.66534e-05	0.00461011	0.0322581	NA	NA	NA
IA	COL3A1	ultrarare	moderate+high	acatvfirth	529	6	1151	0.00364528	0.00295879	0.245892	0.00518583	NA	NA	NA
IA	COL3A1	ultrarare	moderate+high	firth	529	6	1151	0.00364528	0.00295879	0.456545	0.00518583	1.35841	0.563581	2.67961
IA	COL3A1	ultrarare	moderate+high	skat_burden_robust	529	6	1151	0.00364528	0.00295879	0.602638	0.00518583	NA	NA	NA
IA	COL3A1	ultrarare	moderate+high	skat_robust	529	6	1151	0.00364528	0.00295879	0.180048	0.00518583	NA	NA	NA
IA	FBN1	rare	high	acatvfirth	7	0	46	1.23765e-08	0.000117549	0.430608	0	NA	NA	NA
IA	FBN1	rare	high	firth	7	0	46	1.23765e-08	0.000117549	0.570559	0	2.53165	0.0200315	17.6735
IA	FBN1	rare	high	skat_burden_robust	7	0	46	1.23765e-08	0.000117549	0.659067	0	NA	NA	NA
IA	FBN1	rare	high	skat_robust	7	0	46	1.23765e-08	0.000117549	0.984878	0	NA	NA	NA
IA	FBN1	rare	moderate+high	acatvfirth	1027	56	14446	0.0340221	0.0379399	0.922843	0.00386154	NA	NA	NA
IA	FBN1	rare	moderate+high	firth	1027	56	14446	0.0340221	0.0379399	0.445278	0.00386154	0.905497	0.690378	1.16072
IA	FBN1	rare	moderate+high	skat_burden_robust	1027	56	14446	0.0340221	0.0379399	0.422429	0.00386154	NA	NA	NA
IA	FBN1	rare	moderate+high	skat_robust	1027	56	14446	0.0340221	0.0379399	0.688181	0.00386154	NA	NA	NA
IA	FBN1	ultrarare	high	acatvfirth	6	0	15	1.23765e-08	3.83427e-05	0.285883	0	NA	NA	NA
IA	FBN1	ultrarare	high	firth	6	0	15	1.23765e-08	3.83427e-05	0.285883	0	7.52921	0.0589212	56.0878
IA	FBN1	ultrarare	high	skat_burden_robust	6	0	15	1.23765e-08	3.83427e-05	0.801112	0	NA	NA	NA
IA	FBN1	ultrarare	high	skat_robust	6	0	15	1.23765e-08	3.83427e-05	0.999915	0	NA	NA	NA
IA	FBN1	ultrarare	moderate+high	acatvfirth	868	11	2195	0.006683	0.00562628	0.222435	0.0049864	NA	NA	NA
IA	FBN1	ultrarare	moderate+high	firth	868	11	2195	0.006683	0.00562628	0.487504	0.0049864	1.23674	0.651667	2.09934
IA	FBN1	ultrarare	moderate+high	skat_burden_robust	868	11	2195	0.006683	0.00562628	0.60093	0.0049864	NA	NA	NA
IA	FBN1	ultrarare	moderate+high	skat_robust	868	11	2195	0.006683	0.00562628	0.312469	0.0049864	NA	NA	NA
IA	FMNL2	rare	high	acatvfirth	32	1	84	0.000607538	0.000217184	0.0337959	0.0117647	NA	NA	NA
IA	FMNL2	rare	high	firth	32	1	84	0.000607538	0.000217184	0.155705	0.0117647	4.08868	0.482688	13.7616
IA	FMNL2	rare	high	skat_burden_robust	32	1	84	0.000607538	0.000217184	0.325325	0.0117647	NA	NA	NA
IA	FMNL2	rare	high	skat_robust	32	1	84	0.000607538	0.000217184	0.0950818	0.0117647	NA	NA	NA
IA	FMNL2	rare	moderate+high	acatvfirth	453	93	22021	0.0577163	0.0582053	0.789745	0.00420548	NA	NA	NA
IA	FMNL2	rare	moderate+high	firth	453	93	22021	0.0577163	0.0582053	0.981465	0.00420548	0.997633	0.811076	1.21062
IA	FMNL2	rare	moderate+high	skat_burden_robust	453	93	22021	0.0577163	0.0582053	0.942475	0.00420548	NA	NA	NA
IA	FMNL2	rare	moderate+high	skat_robust	453	93	22021	0.0577163	0.0582053	0.874073	0.00420548	NA	NA	NA
IA	FMNL2	ultrarare	high	acatvfirth	31	0	56	4.6396e-09	0.000145643	0.602832	0	NA	NA	NA
IA	FMNL2	ultrarare	high	firth	31	0	56	4.6396e-09	0.000145643	0.602832	0	2.26291	0.0187049	13.2241
IA	FMNL2	ultrarare	high	skat_burden_robust	31	0	56	4.6396e-09	0.000145643	0.633565	0	NA	NA	NA
IA	FMNL2	ultrarare	high	skat_robust	31	0	56	4.6396e-09	0.000145643	1	0	NA	NA	NA
IA	FMNL2	ultrarare	moderate+high	acatvfirth	384	2	848	0.00121526	0.00218221	0.259016	0.00235294	NA	NA	NA
IA	FMNL2	ultrarare	moderate+high	firth	384	2	848	0.00121526	0.00218221	0.555689	0.00235294	0.705116	0.14894	1.95958
IA	FMNL2	ultrarare	moderate+high	skat_burden_robust	384	2	848	0.00121526	0.00218221	0.4228	0.00235294	NA	NA	NA
IA	FMNL2	ultrarare	moderate+high	skat_robust	384	2	848	0.00121526	0.00218221	1	0.00235294	NA	NA	NA
IA	LOXL2	rare	high	acatvfirth	44	2	440	0.0012151	0.00112425	0.558536	0.00452489	NA	NA	NA
IA	LOXL2	rare	high	firth	44	2	440	0.0012151	0.00112425	0.64472	0.00452489	1.36003	0.285616	3.82929
IA	LOXL2	rare	high	skat_burden_robust	44	2	440	0.0012151	0.00112425	0.906088	0.00452489	NA	NA	NA
IA	LOXL2	rare	high	skat_robust	44	2	440	0.0012151	0.00112425	0.635139	0.00452489	NA	NA	NA
IA	LOXL2	rare	moderate+high	acatvfirth	472	30	6612	0.0182261	0.0170577	0.199477	0.00451671	NA	NA	NA
IA	LOXL2	rare	moderate+high	firth	472	30	6612	0.0182261	0.0170577	0.639593	0.00451671	1.08999	0.74704	1.52509
IA	LOXL2	rare	moderate+high	skat_burden_robust	472	30	6612	0.0182261	0.0170577	0.709404	0.00451671	NA	NA	NA
IA	LOXL2	rare	moderate+high	skat_robust	472	30	6612	0.0182261	0.0170577	0.727667	0.00451671	NA	NA	NA
IA	LOXL2	ultrarare	high	acatvfirth	40	0	98	2.94211e-08	0.000250427	0.897778	0	NA	NA	NA
IA	LOXL2	ultrarare	high	firth	40	0	98	2.94211e-08	0.000250427	0.897778	0	1.20663	0.00957604	8.27815
IA	LOXL2	ultrarare	high	skat_burden_robust	40	0	98	2.94211e-08	0.000250427	0.521438	0	NA	NA	NA
IA	LOXL2	ultrarare	high	skat_robust	40	0	98	2.94211e-08	0.000250427	1	0	NA	NA	NA
IA	LOXL2	ultrarare	moderate+high	acatvfirth	377	4	1034	0.00243025	0.00264711	0.25678	0.00385356	NA	NA	NA
IA	LOXL2	ultrarare	moderate+high	firth	377	4	1034	0.00243025	0.00264711	0.948054	0.00385356	1.0314	0.346089	2.30233
IA	LOXL2	ultrarare	moderate+high	skat_burden_robust	377	4	1034	0.00243025	0.00264711	0.869826	0.00385356	NA	NA	NA
IA	LOXL2	ultrarare	moderate+high	skat_robust	377	4	1034	0.00243025	0.00264711	0.945752	0.00385356	NA	NA	NA
IA	NFX1	rare	high	acatvfirth	38	1	83	0.000607537	0.000212071	0.147192	0.0119048	NA	NA	NA
IA	NFX1	rare	high	firth	38	1	83	0.000607537	0.000212071	0.147192	0.0119048	4.3847	0.498386	15.9434
IA	NFX1	rare	high	skat_burden_robust	38	1	83	0.000607537	0.000212071	0.334649	0.0119048	NA	NA	NA
IA	NFX1	rare	high	skat_robust	38	1	83	0.000607537	0.000212071	0.0357641	0.0119048	NA	NA	NA
IA	NFX1	rare	moderate+high	acatvfirth	526	36	9823	0.0218713	0.0253409	0.496622	0.00365149	NA	NA	NA
IA	NFX1	rare	moderate+high	firth	526	36	9823	0.0218713	0.0253409	0.424176	0.00365149	0.878008	0.622223	1.19653
IA	NFX1	rare	moderate+high	skat_burden_robust	526	36	9823	0.0218713	0.0253409	0.394422	0.00365149	NA	NA	NA
IA	NFX1	rare	moderate+high	skat_robust	526	36	9823	0.0218713	0.0253409	0.458664	0.00365149	NA	NA	NA
IA	NFX1	ultrarare	high	acatvfirth	38	1	83	0.000607537	0.000212071	0.147192	0.0119048	NA	NA	NA
IA	NFX1	ultrarare	high	firth	38	1	83	0.000607537	0.000212071	0.147192	0.0119048	4.3847	0.498386	15.9434
IA	NFX1	ultrarare	high	skat_burden_robust	38	1	83	0.000607537	0.000212071	0.334649	0.0119048	NA	NA	NA
IA	NFX1	ultrarare	high	skat_robust	38	1	83	0.000607537	0.000212071	0.0357641	0.0119048	NA	NA	NA
IA	NFX1	ultrarare	moderate+high	acatvfirth	450	2	1122	0.00121514	0.00289232	0.226251	0.00177936	NA	NA	NA
IA	NFX1	ultrarare	moderate+high	firth	450	2	1122	0.00121514	0.00289232	0.276753	0.00177936	0.541031	0.114278	1.50372
IA	NFX1	ultrarare	moderate+high	skat_burden_robust	450	2	1122	0.00121514	0.00289232	0.232748	0.00177936	NA	NA	NA
IA	NFX1	ultrarare	moderate+high	skat_robust	450	2	1122	0.00121514	0.00289232	1	0.00177936	NA	NA	NA
IA	PCNT	rare	high	acatvfirth	161	3	765	0.00182293	0.002052	0.332151	0.00390625	NA	NA	NA
IA	PCNT	rare	high	firth	161	3	765	0.00182293	0.002052	0.895696	0.00390625	1.06952	0.30884	2.34587
IA	PCNT	rare	high	skat_burden_robust	161	3	765	0.00182293	0.002052	0.83843	0.00390625	NA	NA	NA
IA	PCNT	rare	high	skat_robust	161	3	765	0.00182293	0.002052	0.539296	0.00390625	NA	NA	NA
IA	PCNT	rare	moderate+high	acatvfirth	2131	294	69468	0.193202	0.195901	0.578247	0.00421433	NA	NA	NA
IA	PCNT	rare	moderate+high	firth	2131	294	69468	0.193202	0.195901	0.793303	0.00421433	0.985542	0.881622	1.09691
IA	PCNT	rare	moderate+high	skat_burden_robust	2131	294	69468	0.193202	0.195901	0.772056	0.00421433	NA	NA	NA
IA	PCNT	rare	moderate+high	skat_robust	2131	294	69468	0.193202	0.195901	0.595163	0.00421433	NA	NA	NA
IA	PCNT	ultrarare	high	acatvfirth	145	2	299	0.00121525	0.000769289	0.228248	0.00664452	NA	NA	NA
IA	PCNT	ultrarare	high	firth	145	2	299	0.00121525	0.000769289	0.332966	0.00664452	1.97125	0.416015	5.25237
IA	PCNT	ultrarare	high	skat_burden_robust	145	2	299	0.00121525	0.000769289	0.5602	0.00664452	NA	NA	NA
IA	PCNT	ultrarare	high	skat_robust	145	2	299	0.00121525	0.000769289	0.099284	0.00664452	NA	NA	NA
IA	PCNT	ultrarare	moderate+high	acatvfirth	1685	15	4273	0.00911344	0.0111303	0.0701758	0.00349813	NA	NA	NA
IA	PCNT	ultrarare	moderate+high	firth	1685	15	4273	0.00911344	0.0111303	0.52	0.00349813	0.854364	0.498467	1.3451
IA	PCNT	ultrarare	moderate+high	skat_burden_robust	1685	15	4273	0.00911344	0.0111303	0.474026	0.00349813	NA	NA	NA
IA	PCNT	ultrarare	moderate+high	skat_robust	1685	15	4273	0.00911344	0.0111303	1	0.00349813	NA	NA	NA
IA	PKD1	rare	high	acatvfirth	21	0	105	1.85762e-07	0.000268434	0.341281	0	NA	NA	NA
IA	PKD1	rare	high	firth	21	0	105	1.85762e-07	0.000268434	0.939889	0	1.11499	0.00885376	7.64198
IA	PKD1	rare	high	skat_burden_robust	21	0	105	1.85762e-07	0.000268434	0.504637	0	NA	NA	NA
IA	PKD1	rare	high	skat_robust	21	0	105	1.85762e-07	0.000268434	0.999998	0	NA	NA	NA
IA	PKD1	rare	moderate+high	acatvfirth	3596	486	109364	0.352405	0.337745	0.176629	0.00442421	NA	NA	NA
IA	PKD1	rare	moderate+high	firth	3596	486	109364	0.352405	0.337745	0.311772	0.00442421	1.04151	0.961995	1.12481
IA	PKD1	rare	moderate+high	skat_burden_robust	3596	486	109364	0.352405	0.337745	0.323733	0.00442421	NA	NA	NA
IA	PKD1	rare	moderate+high	skat_robust	3596	486	109364	0.352405	0.337745	0.161817	0.00442421	NA	NA	NA
IA	PKD1	ultrarare	high	acatvfirth	17	0	29	4.03134e-08	7.41425e-05	0.438488	0	NA	NA	NA
IA	PKD1	ultrarare	high	firth	17	0	29	4.03134e-08	7.41425e-05	0.438488	0	3.83611	0.030257	27.2789
IA	PKD1	ultrarare	high	skat_burden_robust	17	0	29	4.03134e-08	7.41425e-05	0.721437	0	NA	NA	NA
IA	PKD1	ultrarare	high	skat_robust	17	0	29	4.03134e-08	7.41425e-05	1	0	NA	NA	NA
IA	PKD1	ultrarare	moderate+high	acatvfirth	2714	43	7347	0.0261272	0.019322	0.00188124	0.00581867	NA	NA	NA
IA	PKD1	ultrarare	moderate+high	firth	2714	43	7347	0.0261272	0.019322	0.0514348	0.00581867	1.35567	0.998002	1.78535
IA	PKD1	ultrarare	moderate+high	skat_burden_robust	2714	43	7347	0.0261272	0.019322	0.0666801	0.00581867	NA	NA	NA
IA	PKD1	ultrarare	moderate+high	skat_robust	2714	43	7347	0.0261272	0.019322	1.3251e-05	0.00581867	NA	NA	NA
IA	PKD2	rare	high	acatvfirth	13	0	31	1.86585e-08	7.923e-05	0.464883	0	NA	NA	NA
IA	PKD2	rare	high	firth	13	0	31	1.86585e-08	7.923e-05	0.464883	0	3.49954	0.027619	24.7991
IA	PKD2	rare	high	skat_burden_robust	13	0	31	1.86585e-08	7.923e-05	0.708701	0	NA	NA	NA
IA	PKD2	rare	high	skat_robust	13	0	31	1.86585e-08	7.923e-05	1	0	NA	NA	NA
IA	PKD2	rare	moderate+high	acatvfirth	489	54	16744	0.035243	0.0438691	0.283882	0.00321467	NA	NA	NA
IA	PKD2	rare	moderate+high	firth	489	54	16744	0.035243	0.0438691	0.109518	0.00321467	0.817	0.625176	1.04452
IA	PKD2	rare	moderate+high	skat_burden_robust	489	54	16744	0.035243	0.0438691	0.109974	0.00321467	NA	NA	NA
IA	PKD2	rare	moderate+high	skat_robust	489	54	16744	0.035243	0.0438691	0.432265	0.00321467	NA	NA	NA
IA	PKD2	ultrarare	high	acatvfirth	13	0	31	1.86585e-08	7.923e-05	0.464883	0	NA	NA	NA
IA	PKD2	ultrarare	high	firth	13	0	31	1.86585e-08	7.923e-05	0.464883	0	3.49954	0.027619	24.7991
IA	PKD2	ultrarare	high	skat_burden_robust	13	0	31	1.86585e-08	7.923e-05	0.708701	0	NA	NA	NA
IA	PKD2	ultrarare	high	skat_robust	13	0	31	1.86585e-08	7.923e-05	1	0	NA	NA	NA
IA	PKD2	ultrarare	moderate+high	acatvfirth	396	0	1051	3.06581e-07	0.00270109	0.147772	0	NA	NA	NA
IA	PKD2	ultrarare	moderate+high	firth	396	0	1051	3.06581e-07	0.00270109	0.0177857	0	0.114002	0.000906187	0.768454
IA	PKD2	ultrarare	moderate+high	skat_burden_robust	396	0	1051	3.06581e-07	0.00270109	0.0362121	0	NA	NA	NA
IA	PKD2	ultrarare	moderate+high	skat_robust	396	0	1051	3.06581e-07	0.00270109	1	0	NA	NA	NA
IA	PMEPA1	rare	high	acatvfirth	10	0	17	6.18311e-09	4.59933e-05	0.237704	0	NA	NA	NA
IA	PMEPA1	rare	high	firth	10	0	17	6.18311e-09	4.59933e-05	0.237704	0	5.27981	0.100227	23.1051
IA	PMEPA1	rare	high	skat_burden_robust	10	0	17	6.18311e-09	4.59933e-05	0.798837	0	NA	NA	NA
IA	PMEPA1	rare	high	skat_robust	10	0	17	6.18311e-09	4.59933e-05	1	0	NA	NA	NA
IA	PMEPA1	rare	moderate+high	acatvfirth	152	19	4354	0.0115432	0.0111988	0.746473	0.00434484	NA	NA	NA
IA	PMEPA1	rare	moderate+high	firth	152	19	4354	0.0115432	0.0111988	0.776451	0.00434484	1.06728	0.660456	1.61501
IA	PMEPA1	rare	moderate+high	skat_burden_robust	152	19	4354	0.0115432	0.0111988	0.866233	0.00434484	NA	NA	NA
IA	PMEPA1	rare	moderate+high	skat_robust	152	19	4354	0.0115432	0.0111988	0.918117	0.00434484	NA	NA	NA
IA	PMEPA1	ultrarare	high	acatvfirth	10	0	17	6.18311e-09	4.59933e-05	0.237704	0	NA	NA	NA
IA	PMEPA1	ultrarare	high	firth	10	0	17	6.18311e-09	4.59933e-05	0.237704	0	5.27981	0.100227	23.1051
IA	PMEPA1	ultrarare	high	skat_burden_robust	10	0	17	6.18311e-09	4.59933e-05	0.798837	0	NA	NA	NA
IA	PMEPA1	ultrarare	high	skat_robust	10	0	17	6.18311e-09	4.59933e-05	1	0	NA	NA	NA
IA	PMEPA1	ultrarare	moderate+high	acatvfirth	129	2	328	0.00121516	0.000840657	0.252241	0.00606061	NA	NA	NA
IA	PMEPA1	ultrarare	moderate+high	firth	129	2	328	0.00121516	0.000840657	0.396752	0.00606061	1.79845	0.379822	5.0037
IA	PMEPA1	ultrarare	moderate+high	skat_burden_robust	129	2	328	0.00121516	0.000840657	0.62873	0.00606061	NA	NA	NA
IA	PMEPA1	ultrarare	moderate+high	skat_robust	129	2	328	0.00121516	0.000840657	0.0923694	0.00606061	NA	NA	NA
IA	PPIL4	rare	high	acatvfirth	45	3	340	0.00182272	0.000874021	0.084204	0.00874636	NA	NA	NA
IA	PPIL4	rare	high	firth	45	3	340	0.00182272	0.000874021	0.1519	0.00874636	2.39369	0.677995	5.78673
IA	PPIL4	rare	high	skat_burden_robust	45	3	340	0.00182272	0.000874021	0.213897	0.00874636	NA	NA	NA
IA	PPIL4	rare	high	skat_robust	45	3	340	0.00182272	0.000874021	0.118292	0.00874636	NA	NA	NA
IA	PPIL4	rare	moderate+high	acatvfirth	232	12	2734	0.00729151	0.00700488	0.275195	0.00436999	NA	NA	NA
IA	PPIL4	rare	moderate+high	firth	232	12	2734	0.00729151	0.00700488	0.826684	0.00436999	1.0648	0.577237	1.77297
IA	PPIL4	rare	moderate+high	skat_burden_robust	232	12	2734	0.00729151	0.00700488	0.938484	0.00436999	NA	NA	NA
IA	PPIL4	rare	moderate+high	skat_robust	232	12	2734	0.00729151	0.00700488	0.248338	0.00436999	NA	NA	NA
IA	PPIL4	ultrarare	high	acatvfirth	37	0	102	1.24608e-07	0.000265889	0.882143	0	NA	NA	NA
IA	PPIL4	ultrarare	high	firth	37	0	102	1.24608e-07	0.000265889	0.882143	0	1.23579	0.0101164	7.35617
IA	PPIL4	ultrarare	high	skat_burden_robust	37	0	102	1.24608e-07	0.000265889	0.518022	0	NA	NA	NA
IA	PPIL4	ultrarare	high	skat_robust	37	0	102	1.24608e-07	0.000265889	1	0	NA	NA	NA
IA	PPIL4	ultrarare	moderate+high	acatvfirth	190	3	448	0.00182291	0.0011501	0.233087	0.00665188	NA	NA	NA
IA	PPIL4	ultrarare	moderate+high	firth	190	3	448	0.00182291	0.0011501	0.304168	0.00665188	1.82765	0.515904	4.44346
IA	PPIL4	ultrarare	moderate+high	skat_burden_robust	190	3	448	0.00182291	0.0011501	0.468196	0.00665188	NA	NA	NA
IA	PPIL4	ultrarare	moderate+high	skat_robust	190	3	448	0.00182291	0.0011501	0.0421148	0.00665188	NA	NA	NA
IA	RNF213	rare	high	acatvfirth	176	6	689	0.00364553	0.00177612	0.0192417	0.00863309	NA	NA	NA
IA	RNF213	rare	high	firth	176	6	689	0.00364553	0.00177612	0.0727561	0.00863309	2.19154	0.91982	4.21364
IA	RNF213	rare	high	skat_burden_robust	176	6	689	0.00364553	0.00177612	0.10321	0.00863309	NA	NA	NA
IA	RNF213	rare	high	skat_robust	176	6	689	0.00364553	0.00177612	0.00378378	0.00863309	NA	NA	NA
IA	RNF213	rare	moderate+high	acatvfirth	2798	321	72920	0.216288	0.207519	0.182186	0.00438279	NA	NA	NA
IA	RNF213	rare	moderate+high	firth	2798	321	72920	0.216288	0.207519	0.442503	0.00438279	1.04166	0.93756	1.15314
IA	RNF213	rare	moderate+high	skat_burden_robust	2798	321	72920	0.216288	0.207519	0.458776	0.00438279	NA	NA	NA
IA	RNF213	rare	moderate+high	skat_robust	2798	321	72920	0.216288	0.207519	0.15438	0.00438279	NA	NA	NA
IA	RNF213	ultrarare	high	acatvfirth	163	1	355	0.000607737	0.000920038	0.453913	0.00280899	NA	NA	NA
IA	RNF213	ultrarare	high	firth	163	1	355	0.000607737	0.000920038	0.964499	0.00280899	1.03686	0.11952	3.49462
IA	RNF213	ultrarare	high	skat_burden_robust	163	1	355	0.000607737	0.000920038	0.704711	0.00280899	NA	NA	NA
IA	RNF213	ultrarare	high	skat_robust	163	1	355	0.000607737	0.000920038	0.997537	0.00280899	NA	NA	NA
IA	RNF213	ultrarare	moderate+high	acatvfirth	2256	19	5798	0.0115435	0.015139	0.222499	0.00326629	NA	NA	NA
IA	RNF213	ultrarare	moderate+high	firth	2256	19	5798	0.0115435	0.015139	0.285948	0.00326629	0.794788	0.493819	1.19515
IA	RNF213	ultrarare	moderate+high	skat_burden_robust	2256	19	5798	0.0115435	0.015139	0.278774	0.00326629	NA	NA	NA
IA	RNF213	ultrarare	moderate+high	skat_robust	2256	19	5798	0.0115435	0.015139	1	0.00326629	NA	NA	NA
IA	SMAD2	rare	high	acatvfirth	9	1	11	0.000607537	2.81104e-05	0.00733283	0.0833333	NA	NA	NA
IA	SMAD2	rare	high	firth	9	1	11	0.000607537	2.81104e-05	0.00733283	0.0833333	30.7471	3.32441	129.62
IA	SMAD2	rare	high	skat_burden_robust	9	1	11	0.000607537	2.81104e-05	0.0167949	0.0833333	NA	NA	NA
IA	SMAD2	rare	high	skat_robust	9	1	11	0.000607537	2.81104e-05	0.00396098	0.0833333	NA	NA	NA
IA	SMAD2	rare	moderate+high	acatvfirth	127	5	557	0.00303772	0.00142322	0.584715	0.0088968	NA	NA	NA
IA	SMAD2	rare	moderate+high	firth	127	5	557	0.00303772	0.00142322	0.0765086	0.0088968	2.38112	0.898582	4.99714
IA	SMAD2	rare	moderate+high	skat_burden_robust	127	5	557	0.00303772	0.00142322	0.107068	0.0088968	NA	NA	NA
IA	SMAD2	rare	moderate+high	skat_robust	127	5	557	0.00303772	0.00142322	0.114369	0.0088968	NA	NA	NA
IA	SMAD2	ultrarare	high	acatvfirth	9	1	11	0.000607537	2.81104e-05	0.00733283	0.0833333	NA	NA	NA
IA	SMAD2	ultrarare	high	firth	9	1	11	0.000607537	2.81104e-05	0.00733283	0.0833333	30.7471	3.32441	129.62
IA	SMAD2	ultrarare	high	skat_burden_robust	9	1	11	0.000607537	2.81104e-05	0.0167949	0.0833333	NA	NA	NA
IA	SMAD2	ultrarare	high	skat_robust	9	1	11	0.000607537	2.81104e-05	0.00396098	0.0833333	NA	NA	NA
IA	SMAD2	ultrarare	moderate+high	acatvfirth	122	4	220	0.00243018	0.00056215	0.00766979	0.0178571	NA	NA	NA
IA	SMAD2	ultrarare	moderate+high	firth	122	4	220	0.00243018	0.00056215	0.00766979	0.0178571	4.92565	1.64144	11.1365
IA	SMAD2	ultrarare	moderate+high	skat_burden_robust	122	4	220	0.00243018	0.00056215	0.00869323	0.0178571	NA	NA	NA
IA	SMAD2	ultrarare	moderate+high	skat_robust	122	4	220	0.00243018	0.00056215	6.78663e-05	0.0178571	NA	NA	NA
IA	SMAD3	rare	high	acatvfirth	5	0	6	0	1.53304e-05	0.161996	0	NA	NA	NA
IA	SMAD3	rare	high	firth	5	0	6	0	1.53304e-05	0.161996	0	18.8854	0.144441	161.552
IA	SMAD3	rare	high	skat_burden_robust	5	0	6	0	1.53304e-05	0.877969	0	NA	NA	NA
IA	SMAD3	rare	high	skat_robust	5	0	6	0	1.53304e-05	0.999993	0	NA	NA	NA
IA	SMAD3	rare	moderate+high	acatvfirth	135	3	447	0.0018226	0.00114722	0.31027	0.00666667	NA	NA	NA
IA	SMAD3	rare	moderate+high	firth	135	3	447	0.0018226	0.00114722	0.291223	0.00666667	1.86215	0.525134	4.53536
IA	SMAD3	rare	moderate+high	skat_burden_robust	135	3	447	0.0018226	0.00114722	0.452992	0.00666667	NA	NA	NA
IA	SMAD3	rare	moderate+high	skat_robust	135	3	447	0.0018226	0.00114722	0.0891448	0.00666667	NA	NA	NA
IA	SMAD3	ultrarare	high	acatvfirth	5	0	6	0	1.53304e-05	0.161996	0	NA	NA	NA
IA	SMAD3	ultrarare	high	firth	5	0	6	0	1.53304e-05	0.161996	0	18.8854	0.144441	161.552
IA	SMAD3	ultrarare	high	skat_burden_robust	5	0	6	0	1.53304e-05	0.877969	0	NA	NA	NA
IA	SMAD3	ultrarare	high	skat_robust	5	0	6	0	1.53304e-05	0.999993	0	NA	NA	NA
IA	SMAD3	ultrarare	moderate+high	acatvfirth	124	3	255	0.0018226	0.00065665	0.165965	0.0116279	NA	NA	NA
IA	SMAD3	ultrarare	moderate+high	firth	124	3	255	0.0018226	0.00065665	0.0670473	0.0116279	3.18823	0.906135	7.67048
IA	SMAD3	ultrarare	moderate+high	skat_burden_robust	124	3	255	0.0018226	0.00065665	0.111844	0.0116279	NA	NA	NA
IA	SMAD3	ultrarare	moderate+high	skat_robust	124	3	255	0.0018226	0.00065665	0.00441253	0.0116279	NA	NA	NA
IA	TBC1D2	rare	high	acatvfirth	52	0	279	0	0.000884043	0.676216	0	NA	NA	NA
IA	TBC1D2	rare	high	firth	52	0	279	0	0.000884043	0.552366	0	0.570662	0.00639633	2.26328
IA	TBC1D2	rare	high	skat_burden_robust	52	0	279	0	0.000884043	0.297279	0	NA	NA	NA
IA	TBC1D2	rare	high	skat_robust	52	0	279	0	0.000884043	0.999962	0	NA	NA	NA
IA	TBC1D2	rare	moderate+high	acatvfirth	518	75	17086	0.0467801	0.04527	0.426384	0.00437037	NA	NA	NA
IA	TBC1D2	rare	moderate+high	firth	518	75	17086	0.0467801	0.04527	0.722317	0.00437037	1.03994	0.83065	1.27432
IA	TBC1D2	rare	moderate+high	skat_burden_robust	518	75	17086	0.0467801	0.04527	0.780567	0.00437037	NA	NA	NA
IA	TBC1D2	rare	moderate+high	skat_robust	518	75	17086	0.0467801	0.04527	0.66991	0.00437037	NA	NA	NA
IA	TBC1D2	ultrarare	high	acatvfirth	46	0	112	0	0.000288718	0.954155	0	NA	NA	NA
IA	TBC1D2	ultrarare	high	firth	46	0	112	0	0.000288718	0.954155	0	1.08481	0.0087431	6.86457
IA	TBC1D2	ultrarare	high	skat_burden_robust	46	0	112	0	0.000288718	0.493822	0	NA	NA	NA
IA	TBC1D2	ultrarare	high	skat_robust	46	0	112	0	0.000288718	1	0	NA	NA	NA
IA	TBC1D2	ultrarare	moderate+high	acatvfirth	391	2	1065	0.00121507	0.00278243	0.229846	0.00187441	NA	NA	NA
IA	TBC1D2	ultrarare	moderate+high	firth	391	2	1065	0.00121507	0.00278243	0.297905	0.00187441	0.557172	0.118201	1.52717
IA	TBC1D2	ultrarare	moderate+high	skat_burden_robust	391	2	1065	0.00121507	0.00278243	0.24585	0.00187441	NA	NA	NA
IA	TBC1D2	ultrarare	moderate+high	skat_robust	391	2	1065	0.00121507	0.00278243	1	0.00187441	NA	NA	NA
IA	TGFB2	rare	high	acatvfirth	6	0	7	1.54667e-09	1.78868e-05	0.183793	0	NA	NA	NA
IA	TGFB2	rare	high	firth	6	0	7	1.54667e-09	1.78868e-05	0.183793	0	15.3532	0.118117	126.809
IA	TGFB2	rare	high	skat_burden_robust	6	0	7	1.54667e-09	1.78868e-05	0.863692	0	NA	NA	NA
IA	TGFB2	rare	high	skat_robust	6	0	7	1.54667e-09	1.78868e-05	0.999999	0	NA	NA	NA
IA	TGFB2	rare	moderate+high	acatvfirth	169	53	9660	0.0321993	0.024978	0.0948497	0.0054566	NA	NA	NA
IA	TGFB2	rare	moderate+high	firth	169	53	9660	0.0321993	0.024978	0.0713434	0.0054566	1.29421	0.976829	1.67442
IA	TGFB2	rare	moderate+high	skat_burden_robust	169	53	9660	0.0321993	0.024978	0.0705843	0.0054566	NA	NA	NA
IA	TGFB2	rare	moderate+high	skat_robust	169	53	9660	0.0321993	0.024978	0.0831263	0.0054566	NA	NA	NA
IA	TGFB2	ultrarare	high	acatvfirth	6	0	7	1.54667e-09	1.78868e-05	0.183793	0	NA	NA	NA
IA	TGFB2	ultrarare	high	firth	6	0	7	1.54667e-09	1.78868e-05	0.183793	0	15.3532	0.118117	126.809
IA	TGFB2	ultrarare	high	skat_burden_robust	6	0	7	1.54667e-09	1.78868e-05	0.863692	0	NA	NA	NA
IA	TGFB2	ultrarare	high	skat_robust	6	0	7	1.54667e-09	1.78868e-05	0.999999	0	NA	NA	NA
IA	TGFB2	ultrarare	moderate+high	acatvfirth	148	0	334	4.6385e-09	0.000876385	0.24215	0	NA	NA	NA
IA	TGFB2	ultrarare	moderate+high	firth	148	0	334	4.6385e-09	0.000876385	0.39221	0	0.370714	0.00297755	2.38311
IA	TGFB2	ultrarare	moderate+high	skat_burden_robust	148	0	334	4.6385e-09	0.000876385	0.241502	0	NA	NA	NA
IA	TGFB2	ultrarare	moderate+high	skat_robust	148	0	334	4.6385e-09	0.000876385	1	0	NA	NA	NA
IA	TGFB3	rare	high	acatvfirth	10	0	13	0	3.32155e-05	0.260064	0	NA	NA	NA
IA	TGFB3	rare	high	firth	10	0	13	0	3.32155e-05	0.260064	0	8.75417	0.0683281	66.2446
IA	TGFB3	rare	high	skat_burden_robust	10	0	13	0	3.32155e-05	0.816284	0	NA	NA	NA
IA	TGFB3	rare	high	skat_robust	10	0	13	0	3.32155e-05	1	0	NA	NA	NA
IA	TGFB3	rare	moderate+high	acatvfirth	167	2	1011	0.00121507	0.00261635	0.810466	0.00197433	NA	NA	NA
IA	TGFB3	rare	moderate+high	firth	167	2	1011	0.00121507	0.00261635	0.360085	0.00197433	0.592101	0.125274	1.63961
IA	TGFB3	rare	moderate+high	skat_burden_robust	167	2	1011	0.00121507	0.00261635	0.28436	0.00197433	NA	NA	NA
IA	TGFB3	rare	moderate+high	skat_robust	167	2	1011	0.00121507	0.00261635	0.995532	0.00197433	NA	NA	NA
IA	TGFB3	ultrarare	high	acatvfirth	10	0	13	0	3.32155e-05	0.260064	0	NA	NA	NA
IA	TGFB3	ultrarare	high	firth	10	0	13	0	3.32155e-05	0.260064	0	8.75417	0.0683281	66.2446
IA	TGFB3	ultrarare	high	skat_burden_robust	10	0	13	0	3.32155e-05	0.816284	0	NA	NA	NA
IA	TGFB3	ultrarare	high	skat_robust	10	0	13	0	3.32155e-05	1	0	NA	NA	NA
IA	TGFB3	ultrarare	moderate+high	acatvfirth	145	1	365	0.000607533	0.000937697	0.986041	0.00273224	NA	NA	NA
IA	TGFB3	ultrarare	moderate+high	firth	145	1	365	0.000607533	0.000937697	0.986041	0.00273224	0.985887	0.113301	3.47338
IA	TGFB3	ultrarare	moderate+high	skat_burden_robust	145	1	365	0.000607533	0.000937697	0.682783	0.00273224	NA	NA	NA
IA	TGFB3	ultrarare	moderate+high	skat_robust	145	1	365	0.000607533	0.000937697	0.997534	0.00273224	NA	NA	NA
IA	TGFBR1	rare	high	acatvfirth	16	0	30	0	8.17611e-05	0.320783	0	NA	NA	NA
IA	TGFBR1	rare	high	firth	16	0	30	0	8.17611e-05	0.320783	0	4.04335	0.0606121	15.9603
IA	TGFBR1	rare	high	skat_burden_robust	16	0	30	0	8.17611e-05	0.744343	0	NA	NA	NA
IA	TGFBR1	rare	high	skat_robust	16	0	30	0	8.17611e-05	1	0	NA	NA	NA
IA	TGFBR1	rare	moderate+high	acatvfirth	203	14	4908	0.00852627	0.0126175	0.801058	0.00284437	NA	NA	NA
IA	TGFBR1	rare	moderate+high	firth	203	14	4908	0.00852627	0.0126175	0.147391	0.00284437	0.698081	0.396845	1.12402
IA	TGFBR1	rare	moderate+high	skat_burden_robust	203	14	4908	0.00852627	0.0126175	0.142198	0.00284437	NA	NA	NA
IA	TGFBR1	rare	moderate+high	skat_robust	203	14	4908	0.00852627	0.0126175	0.440327	0.00284437	NA	NA	NA
IA	TGFBR1	ultrarare	high	acatvfirth	16	0	30	0	8.17611e-05	0.320783	0	NA	NA	NA
IA	TGFBR1	ultrarare	high	firth	16	0	30	0	8.17611e-05	0.320783	0	4.04335	0.0606121	15.9603
IA	TGFBR1	ultrarare	high	skat_burden_robust	16	0	30	0	8.17611e-05	0.744343	0	NA	NA	NA
IA	TGFBR1	ultrarare	high	skat_robust	16	0	30	0	8.17611e-05	1	0	NA	NA	NA
IA	TGFBR1	ultrarare	moderate+high	acatvfirth	175	2	361	0.00121514	0.000935257	0.443683	0.00550964	NA	NA	NA
IA	TGFBR1	ultrarare	moderate+high	firth	175	2	361	0.00121514	0.000935257	0.443683	0.00550964	1.67577	0.357689	4.26281
IA	TGFBR1	ultrarare	moderate+high	skat_burden_robust	175	2	361	0.00121514	0.000935257	0.719523	0.00550964	NA	NA	NA
IA	TGFBR1	ultrarare	moderate+high	skat_robust	175	2	361	0.00121514	0.000935257	0.270964	0.00550964	NA	NA	NA
IA	TGFBR2	rare	high	acatvfirth	12	0	23	4.64248e-09	5.87688e-05	0.368981	0	NA	NA	NA
IA	TGFBR2	rare	high	firth	12	0	23	4.64248e-09	5.87688e-05	0.368981	0	5.03005	0.0395919	36.2286
IA	TGFBR2	rare	high	skat_burden_robust	12	0	23	4.64248e-09	5.87688e-05	0.756226	0	NA	NA	NA
IA	TGFBR2	rare	high	skat_robust	12	0	23	4.64248e-09	5.87688e-05	1	0	NA	NA	NA
IA	TGFBR2	rare	moderate+high	acatvfirth	240	25	6119	0.0151888	0.0157271	0.47091	0.00406901	NA	NA	NA
IA	TGFBR2	rare	moderate+high	firth	240	25	6119	0.0151888	0.0157271	0.958628	0.00406901	0.989749	0.652541	1.42808
IA	TGFBR2	rare	moderate+high	skat_burden_robust	240	25	6119	0.0151888	0.0157271	0.883062	0.00406901	NA	NA	NA
IA	TGFBR2	rare	moderate+high	skat_robust	240	25	6119	0.0151888	0.0157271	0.805407	0.00406901	NA	NA	NA
IA	TGFBR2	ultrarare	high	acatvfirth	12	0	23	4.64248e-09	5.87688e-05	0.368981	0	NA	NA	NA
IA	TGFBR2	ultrarare	high	firth	12	0	23	4.64248e-09	5.87688e-05	0.368981	0	5.03005	0.0395919	36.2286
IA	TGFBR2	ultrarare	high	skat_burden_robust	12	0	23	4.64248e-09	5.87688e-05	0.756226	0	NA	NA	NA
IA	TGFBR2	ultrarare	high	skat_robust	12	0	23	4.64248e-09	5.87688e-05	1	0	NA	NA	NA
IA	TGFBR2	ultrarare	moderate+high	acatvfirth	209	1	574	0.00060796	0.00146964	0.23775	0.00173913	NA	NA	NA
IA	TGFBR2	ultrarare	moderate+high	firth	209	1	574	0.00060796	0.00146964	0.540636	0.00173913	0.630342	0.0722344	2.23802
IA	TGFBR2	ultrarare	moderate+high	skat_burden_robust	209	1	574	0.00060796	0.00146964	0.382201	0.00173913	NA	NA	NA
IA	TGFBR2	ultrarare	moderate+high	skat_robust	209	1	574	0.00060796	0.00146964	1	0.00173913	NA	NA	NA
IA	THSD1	rare	high	acatvfirth	37	1	230	0.000607533	0.000587672	0.521252	0.004329	NA	NA	NA
IA	THSD1	rare	high	firth	37	1	230	0.000607533	0.000587672	0.603449	0.004329	1.58055	0.180591	5.66103
IA	THSD1	rare	high	skat_burden_robust	37	1	230	0.000607533	0.000587672	0.958262	0.004329	NA	NA	NA
IA	THSD1	rare	high	skat_robust	37	1	230	0.000607533	0.000587672	0.431899	0.004329	NA	NA	NA
IA	THSD1	rare	moderate+high	acatvfirth	432	37	8876	0.0243013	0.0250163	0.941738	0.00415124	NA	NA	NA
IA	THSD1	rare	moderate+high	firth	432	37	8876	0.0243013	0.0250163	0.939888	0.00415124	0.989082	0.729636	1.29499
IA	THSD1	rare	moderate+high	skat_burden_robust	432	37	8876	0.0243013	0.0250163	0.868539	0.00415124	NA	NA	NA
IA	THSD1	rare	moderate+high	skat_robust	432	37	8876	0.0243013	0.0250163	0.862911	0.00415124	NA	NA	NA
IA	THSD1	ultrarare	high	acatvfirth	33	1	80	0.000607533	0.000204405	0.135726	0.0123457	NA	NA	NA
IA	THSD1	ultrarare	high	firth	33	1	80	0.000607533	0.000204405	0.135726	0.0123457	4.62776	0.525828	16.8443
IA	THSD1	ultrarare	high	skat_burden_robust	33	1	80	0.000607533	0.000204405	0.315794	0.0123457	NA	NA	NA
IA	THSD1	ultrarare	high	skat_robust	33	1	80	0.000607533	0.000204405	0.0503599	0.0123457	NA	NA	NA
IA	THSD1	ultrarare	moderate+high	acatvfirth	361	3	919	0.0018226	0.00239151	0.271124	0.0032538	NA	NA	NA
IA	THSD1	ultrarare	moderate+high	firth	361	3	919	0.0018226	0.00239151	0.851921	0.0032538	0.907721	0.257246	2.15709
IA	THSD1	ultrarare	moderate+high	skat_burden_robust	361	3	919	0.0018226	0.00239151	0.662671	0.0032538	NA	NA	NA
IA	THSD1	ultrarare	moderate+high	skat_robust	361	3	919	0.0018226	0.00239151	0.999492	0.0032538	NA	NA	NA

## Sheet: ST7 - low frequency variants
Supplemental Table 7. Burden analysis of intracranial aneurysms and aneurysmal subarachnoid hemorrhage including low frequency variants. Anaalyses include all variants with a minor allele frequency below 5%. Results are shown for the analysis with intracranial aneurysms (IA) as outcome, and aneurysmal subarachnoid hemorrhage (ASAH) as outcome. Case and Control scores are the mean number of low fr…
Phenotype	Gene	Frequency	Impact	Test	SNPs	Case carriers	Control carriers	Mean Case Score	Mean Control Score	P-value	PPV	Effect size	Lower 95% confidence interval	Upper 95% confidence interval
IA	SMAD2	Low frequency	high	skat_burden_robust	9	1	11	0.000598447	2.80561e-05	0.017224	0.0833333	NA	NA	NA
IA	SMAD2	Low frequency	high	skat_robust	9	1	11	0.000598447	2.80561e-05	0.00404998	0.0833333	NA	NA	NA
IA	SMAD2	Low frequency	high	acatvfirth	9	1	11	0.000598447	2.80561e-05	0.00749289	0.0833333	NA	NA	NA
IA	SMAD2	Low frequency	high	firth	9	1	11	0.000598447	2.80561e-05	0.00749289	0.0833333	30.3357	3.28011	127.868
ASAH_DIAG	SMAD2	Low frequency	high	skat_burden_robust	9	1	11	0.00107759	2.8003e-05	0.00671415	0.0833333	NA	NA	NA
ASAH_DIAG	SMAD2	Low frequency	high	skat_robust	9	1	11	0.00107759	2.8003e-05	0.00212299	0.0833333	NA	NA	NA
ASAH_DIAG	SMAD2	Low frequency	high	acatvfirth	9	1	11	0.00107759	2.8003e-05	0.00293628	0.0833333	NA	NA	NA
ASAH_DIAG	SMAD2	Low frequency	high	firth	9	1	11	0.00107759	2.8003e-05	0.00293628	0.0833333	54.4576	5.87078	231.073
IA	SMAD2	Low frequency	moderate+high	skat_burden_robust	127	5	558	0.00299227	0.00142302	0.113693	0.00888099	NA	NA	NA
IA	SMAD2	Low frequency	moderate+high	skat_robust	127	5	558	0.00299227	0.00142302	0.119358	0.00888099	NA	NA	NA
IA	SMAD2	Low frequency	moderate+high	acatvfirth	127	5	558	0.00299227	0.00142302	0.605987	0.00888099	NA	NA	NA
IA	SMAD2	Low frequency	moderate+high	firth	127	5	558	0.00299227	0.00142302	0.0808687	0.00888099	2.34728	0.885831	4.92591
ASAH_DIAG	SMAD2	Low frequency	moderate+high	skat_burden_robust	127	2	561	0.00215521	0.00142797	0.563616	0.0035524	NA	NA	NA
ASAH_DIAG	SMAD2	Low frequency	moderate+high	skat_robust	127	2	561	0.00215521	0.00142797	0.129633	0.0035524	NA	NA	NA
ASAH_DIAG	SMAD2	Low frequency	moderate+high	acatvfirth	127	2	561	0.00215521	0.00142797	0.795301	0.0035524	NA	NA	NA
ASAH_DIAG	SMAD2	Low frequency	moderate+high	firth	127	2	561	0.00215521	0.00142797	0.349503	0.0035524	1.9311	0.405527	5.43755
IA	PKD1	Low frequency	high	skat_burden_robust	56	1	134	0.000598595	0.00034184	0.604367	0.00740741	NA	NA	NA
IA	PKD1	Low frequency	high	skat_robust	56	1	134	0.000598595	0.00034184	0.106347	0.00740741	NA	NA	NA
IA	PKD1	Low frequency	high	acatvfirth	56	1	134	0.000598595	0.00034184	0.356449	0.00740741	NA	NA	NA
IA	PKD1	Low frequency	high	firth	56	1	134	0.000598595	0.00034184	0.314238	0.00740741	2.59924	0.296377	9.36624
ASAH_DIAG	PKD1	Low frequency	high	skat_burden_robust	56	0	135	1.37308e-07	0.000343739	0.572559	0	NA	NA	NA
ASAH_DIAG	PKD1	Low frequency	high	skat_robust	56	0	135	1.37308e-07	0.000343739	1	0	NA	NA	NA
ASAH_DIAG	PKD1	Low frequency	high	acatvfirth	56	0	135	1.37308e-07	0.000343739	0.253125	0	NA	NA	NA
ASAH_DIAG	PKD1	Low frequency	high	firth	56	0	135	1.37308e-07	0.000343739	0.770388	0	1.55897	0.0123803	10.6619
IA	PKD1	Low frequency	moderate+high	skat_burden_robust	3553	766	164882	0.59624	0.546865	0.00734686	0.00462426	NA	NA	NA
IA	PKD1	Low frequency	moderate+high	skat_robust	3553	766	164882	0.59624	0.546865	0.283193	0.00462426	NA	NA	NA
IA	PKD1	Low frequency	moderate+high	acatvfirth	3553	766	164882	0.59624	0.546865	0.762252	0.00462426	NA	NA	NA
IA	PKD1	Low frequency	moderate+high	firth	3553	766	164882	0.59624	0.546865	0.00750066	0.00462426	1.08923	1.02333	1.15783
ASAH_DIAG	PKD1	Low frequency	moderate+high	skat_burden_robust	3553	442	165206	0.614392	0.546916	0.00616801	0.00266831	NA	NA	NA
ASAH_DIAG	PKD1	Low frequency	moderate+high	skat_robust	3553	442	165206	0.614392	0.546916	0.142764	0.00266831	NA	NA	NA
ASAH_DIAG	PKD1	Low frequency	moderate+high	acatvfirth	3553	442	165206	0.614392	0.546916	0.280821	0.00266831	NA	NA	NA
ASAH_DIAG	PKD1	Low frequency	moderate+high	firth	3553	442	165206	0.614392	0.546916	0.00634623	0.00266831	1.12276	1.03367	1.2167
